# Supplementary material for: Impacts of perR on oxygen sensitivity, gene expression, and murine infection in Clostridioides difficile 630∆erm
Source: J Bacteriol. 2025 Jan 23;207(2):e00468-24. doi: 10.1128/jb.00468-24 (PMC11841134; doi:10.1128/jb.00468-24)
Supplement: Supplemental tables — Tables S1 to S8. [file jb.00468-24-s0005.xlsx]

## Sheet: Table S1
Table S1: Strains, plasmids, and oligonucleotides used in this study. Related to Figures 1, 2, 3, and 4
Strain, plasmid, or oligo	Relevant characteristic or sequence	Source
C. difficile 630	C. difficile clinical isolate	[44], Gifted from Trevor Lawley
C. difficile 630Δerm	Laboratory strain 630Δerm, an erythromycin sensitive derivative of 630	[45], Gifted from Nigel Minton
C. difficile 630Δerm ΔpyrE	pyrE deletion mutant that is auxotrophic for uracil and resistant to fluoroorotic acid (FOA)	[46], Gifted from Aimee Shen
630Δerm perRWT	630Δerm with a corrected perR point mutation	This study
One Shot TOP10	Chemically competent E. coli	Invitrogen
HB101 + pRK24	Conjugation efficient strain of E. coli with pRK24, a plasmid with necessary conjugation machinery	[46], Gifted by Aimee Shen
pMTL-YN3	Mutagenesis plasmid for 630Δerm allelic exchange PyrE system	[46], gifted by Aimee Shen
pMTL-YN3 perR WT	Mutagenesis plasmid for 630Δerm allelic exchange PyrE system with WT perR gene amplified from C. difficile 630	This study
pMTL-YN1C	PyrE correction plasmid for 630Δerm allelic exchange PyrE system	[46], gifted by Aimee Shen
PerR F with SbfI restriction site	5’ – GGT GGT CCT GCA GGA CTA CGC TTC AAA AGC AAG – 3’	This Study
PerR R with AscI restriction site	5’ – GGT GGT GGC GCG CCA TGA AAA TAC ATT TAT AGC CTC CT – 3’	This Study
pMTL-YN3 F screening	5’ – CTA TTC AGC ACT GTT ATG CCT TTT GAC TATC – 3’	This Study
pTML-YN3 R screening	5’ - CCA TGC GCT CCA TCA AGA AGA GC – 3’	This Study
perR F for RT-qPRC	5’ – CGG TTC ATC CTA CTG CGG ATT AC – 3’	This Study
perR R for RT-qPRC	5’ – AAG CC ATG TTC CGT TAG CTG AG – 3’	This Study
rpoC F for RT-qPRC	5’ – CTA GCT GCT CCT ATG TCT CAC ATC – 3’	[27]
rpoC R for RT-qPRC	5’ – CCA GTC TCT CCT GGA TCA ACT A – 3’	[27]

## Sheet: Table S2
Table S2: RNA-seq pair-wise comparisons of C. difficile 630Δerm and 630Δerm perRWT at 0 minutes in response to ambient air. Related to Figure 3 and Table 1
Locustag	Gene	Description	FeatureType	logFC	PValue	FDR	WT1-0	WT2-0	WT3-0	WT5-0	Δerm1-0	Δerm2-0	Δerm4-0	Δerm5-0
CDIF630erm_00001	dnaA	chromosomal replication initiator protein	CDS	0.0909989	0.832456	0.915369	658.589	587.163	539.088	625.532	530.304	727.436	659.755	649.819
CDIF630erm_00002	dnaN	DNA polymerase III subunit beta	CDS	-0.130865	0.736265	0.865407	284.234	379.847	370.753	387.34	347.723	374.675	252.536	323.937
CDIF630erm_00003		putative RNA-binding mediating protein	CDS	-0.918287	0.0218691	0.108356	19.7535	31.7808	35.6146	27.7163	19.8699	12.5817	6.69649	21.5385
CDIF630erm_00004	recF	DNA replication and repair protein RecF	CDS	-0.851708	0.0342774	0.141375	176.16	287.798	264.369	245.695	131.499	191.207	74.325	142.715
CDIF630erm_00005	gyrB	DNA gyrase subunit B	CDS	-1.30485	0.00338746	0.0371092	880.38	731.206	739.819	676.447	246.284	387.08	150.822	441.312
CDIF630erm_00006	gyrA	DNA gyrase subunit A	CDS	-0.94336	0.00794202	0.0615908	1393.85	1153.83	1202.62	1094.72	565.226	790.935	398.049	765.249
CDIF630erm_00007		putative spore protein	CDS	-0.199224	0.506784	0.702333	5.16352	15.1906	16.063	13.1691	13.3887	11.8729	7.72207	10.2715
CDIF630erm_00008		hypothetical protein	CDS	-0.558696	0.0678284	0.216135	29.9604	36.9267	39.1799	34.2243	31.7236	15.7124	22.1406	25.6109
CDIF630erm_00009	rsbV	anti-sigma factor antagonist	CDS	-0.255817	0.312104	0.52847	37.0453	63.891	62.4119	70.2096	53.2138	49.2046	43.1954	50.0452
CDIF630erm_00010	rsbW	serine-protein kinase RsbW	CDS	-0.168141	0.390758	0.599675	47.9727	41.8256	31.551	39.469	34.3246	42.3525	34.0254	32.3982
CDIF630erm_00011	sigB	RNA polymerase sigma-B factor (sigma-37)	CDS	-0.0893429	0.667177	0.821211	99.3077	91.1435	107.726	82.6896	107.621	72.714	89.1055	88.5068
CDIF630erm_00021	niaR	transcription repressor NiaR	CDS	0.470541	0.0792881	0.236191	93.9641	85.5036	83.1136	89.2359	109.498	93.5654	165.482	118.959
CDIF630erm_00022	mscS	small-conductance mechanosensitive channel	CDS	0.581406	0.010174	0.0703361	87.3596	86.8621	71.5743	74.191	110.862	122.391	142.255	103.303
CDIF630erm_00024	serS1	serine--tRNA ligase	CDS	0.454084	0.0122374	0.0771665	614.039	463.704	495.193	502.186	723.247	641.254	837.302	640.905
CDIF630erm_00025	tadA	tRNA-specific adenosine deaminase	CDS	0.304381	0.551644	0.738177	162.291	128.317	193.063	156.766	232.128	117.252	241.375	200.09
CDIF630erm_00030	dnaX	DNA polymerase III subunit gamma / tau	CDS	0.140967	0.546394	0.733706	271.205	277.259	311.561	334.166	293.699	315.311	381.7	326.109
CDIF630erm_00031	ybaB	nucleoid-associated protein YbaB	CDS	0.336373	0.138051	0.325218	152.084	109.133	117.271	109.487	144.504	134.559	193.474	143.529
CDIF630erm_00032	recR	recombination protein RecR	CDS	0.284542	0.219977	0.426867	320.258	239.097	285.032	237.771	324.911	286.721	396.661	309.774
CDIF630erm_00033		hypothetical protein	CDS	0.567132	0.175976	0.373159	2.10143	4.36369	5.36712	4.93841	7.9309	6.14319	5.61057	5.29412
CDIF630erm_00034	ugtP1	processive diacylglycerol beta-glucosyltransferase	CDS	0.701878	0.00299854	0.0348391	183.005	180.764	172.208	201.632	256.39	307.1	381.277	255.113
CDIF630erm_00081		hypothetical protein	CDS	-0.578615	0.173702	0.371199	48.0328	39.1085	46.7322	41.1534	27.4597	26.522	28.8371	34.3439
CDIF630erm_00082		hypothetical protein	CDS	-0.435075	0.299492	0.516872	1.68115	3.21102	3.1436	2.48834	2.21724	1.77207	1.38756	2.39819
CDIF630erm_00083	pycA	pyruvate carboxylase	CDS	-1.01282	0.00307943	0.035146	654.987	630.389	624.771	600.457	303.592	412.952	166.93	360.679
CDIF630erm_00084	fusA1	elongation factor G (EF-g)	CDS	-0.545033	0.0608911	0.20214	82.8565	70.6012	65.9389	62.3618	53.2564	47.4325	44.5829	47.7828
CDIF630erm_00085	ctsR	transcriptional regulator CtsR	CDS	-0.627751	0.14997	0.340996	11.768	17.5783	15.1046	13.1308	12.9623	6.4976	8.38569	9.36651
CDIF630erm_00086	mcsA	protein-arginine kinase activator protein	CDS	-0.464662	0.235613	0.444236	35.0639	42.4431	44.9688	39.0096	35.7317	24.5137	25.881	30.8597
CDIF630erm_00087	mcsB	protein-arginine kinase	CDS	-0.811683	0.07895	0.235472	108.134	116.873	104.659	98.615	58.7569	75.5494	36.2576	73.3937
CDIF630erm_00088	clpC	class III stress response-related ATPase, AAA+ superfamily	CDS	-0.887435	0.024692	0.116572	357.664	336.333	323.215	278.503	157.04	223.104	115.047	205.204
CDIF630erm_00089	radA	DNA repair protein	CDS	-0.73027	0.00151684	0.0238703	377.117	294.343	292.891	298.027	166.464	217.906	152.873	223.665
CDIF630erm_00090	disA	DNA integrity scanning protein DisA	CDS	-0.843175	0.0102948	0.0706164	159.108	139.72	136.171	128.475	73.5101	95.5147	42.2301	102.76
CDIF630erm_00091		putative membrane protein	CDS	-0.0114784	0.947997	0.977734	463.516	427.93	493.085	417.085	516.276	373.435	446.01	451.584
CDIF630erm_00092		putative membrane protein	CDS	-0.22719	0.261631	0.473034	569.728	539.286	555.228	563.476	508.985	494.526	343.874	555.701
CDIF630erm_00093		transcriptional regulator, AraC family	CDS	0.607675	0.204432	0.409552	1.38094	6.99837	7.59064	7.80957	8.39993	12.9361	8.26503	6.92308
CDIF630erm_00094	exgA	putative beta-glucosidase	CDS	-0.779372	0.111848	0.289561	1.0207	0.741004	0.766731	0.803927	0.170557	0.590691	0.603287	0.588235
CDIF630erm_00095		xylan 1,4-beta-xylosidase	CDS	-0.125534	0.729287	0.86075	1.68115	1.35851	1.26511	0.995338	0.810146	1.24045	1.14625	1.62896
CDIF630erm_00096		putative xylose transporter, sodium:galactoside symporter family	CDS	0.482397	0.0777773	0.234023	5.94405	3.95202	4.63872	6.24	6.35325	5.67063	8.74766	8.23529
CDIF630erm_00097		transcriptional regulator with putative sugar-binding domain	CDS	-0.50566	0.110064	0.286808	7.56516	7.45121	8.05067	5.24467	6.39589	4.43018	4.58498	4.47964
CDIF630erm_00098	acoA	acetoin dehydrogenase E1 component (TPP-dependent alpha subunit)	CDS	-1.38959	0.00220618	0.0287419	23.0557	18.7309	14.1845	17.5333	6.01214	11.3413	2.83545	7.82805
CDIF630erm_00099	acoB	acetoin dehydrogenase E1 component (TPP-dependent beta subunit)	CDS	-1.55182	0.000826359	0.0165641	16.8115	16.0551	14.2612	13.8582	4.39184	8.80129	1.32723	6.24434
CDIF630erm_00100	acoC	acetoin dehydrogenase E2 component (dihydrolipoamide acetyltransferase)	CDS	-1.61527	1.92922e-05	0.00173615	39.0266	29.8048	30.0942	31.0852	7.58979	16.6575	5.73123	12.4434
CDIF630erm_00101	acoL	acetoin dehydrogenase E3 component (dihydrolipoamide dehydrogenase)	CDS	-1.00207	0.000444188	0.0115078	17.2918	18.5251	19.0916	18.72	12.8771	7.02922	7.3601	9.41176
CDIF630erm_00102		transcription antiterminator, PTS operon regulator	CDS	-0.363604	0.153212	0.345041	5.82397	6.29853	8.20402	6.77595	5.5431	6.26132	3.74038	5.52036
CDIF630erm_00103		PTS system, galactitol-type IIA component	CDS	-0.112921	0.793858	0.894413	1.20082	0.617503	0.306692	0.612516	0.639589	1.00417	0.422301	0.40724
CDIF630erm_00104		PTS system, galactitol-type IIB component	CDS	-0.0155719	0.972292	0.987148	0.960655	1.35851	0.613385	1.37816	1.02334	1.83114	0.723944	0.723982
CDIF630erm_00105		PTS system, galactitol-type IIC component	CDS	-0.267589	0.3661	0.578375	3.42233	2.84052	2.26186	1.87583	2.72891	1.83114	1.87019	2.1267
CDIF630erm_00106		hypothetical protein	CDS	-0.904808	0.0518358	0.183963	1.14078	0.905671	0.728394	0.574233	0.170557	0.826967	0.241315	0.542986
CDIF630erm_00107		putative sugar-phosphate aldolase	CDS	0.556335	0.243402	0.452501	1.20082	0.53517	0.766731	1.0719	0.810146	1.12231	1.62888	1.67421
CDIF630erm_00108		putative lipoate-protein ligase	CDS	0.350553	0.236289	0.444808	31.5215	34.7037	29.2124	33.8415	37.6078	39.3991	49.0472	38.8235
CDIF630erm_00109	ispD	2-C-methyl-D-erythritol 4-phosphate cytidylyltransferase	CDS	0.410734	0.0781468	0.234352	45.2709	39.3967	49.7992	41.5362	56.1985	48.0822	77.2811	52.4434
CDIF630erm_00110	ispF	2-C-methyl-D-erythritol 2,4-cyclodiphosphate synthase	CDS	0.414717	0.130874	0.316639	63.8836	42.4019	48.5724	42.2253	61.7416	49.0864	91.8806	59.9547
CDIF630erm_00112	proS1	proline--tRNA ligase	CDS	-0.543093	0.00888677	0.066016	609.596	388.245	448.346	461.607	306.747	331.082	306.409	365.023
CDIF630erm_00113	proS2	proline--tRNA ligase	CDS	0.104708	0.564633	0.748671	508.847	411.051	444.014	478.145	512.822	519.808	486.491	461.584
CDIF630erm_00114	gltX	glutamate--tRNA ligase	CDS	0.243856	0.193183	0.396768	499.601	404.876	417.523	397.676	540.964	434.571	569.925	490.86
CDIF630erm_00115		hypothetical protein	CDS	-0.205348	0.630769	0.797744	0.540368	1.02917	1.18843	1.14847	0.724867	0.886036	0.784273	1.04072
CDIF630erm_00116	cysS	cysteine--tRNA ligase	CDS	0.154093	0.378653	0.587984	574.652	581.647	582.524	608.458	657.668	626.014	797.003	531.222
CDIF630erm_00117	mrnC	mini-ribonuclease 3	CDS	-0.312929	0.334807	0.549035	87.6598	70.9717	95.8414	83.6467	74.8319	46.133	76.9794	74.2081
CDIF630erm_00118	thyX	thymidylate synthase (FAD)	CDS	-1.13173	5.15557e-05	0.00324937	204.98	222.137	216.256	186.013	88.7749	115.421	65.4566	108.824
CDIF630erm_00119		putative tRNA / rRNA methyltransferase, TrmH family, group3	CDS	-1.574	5.0852e-05	0.00324937	127.947	127.288	139.085	102.864	36.2434	52.6306	19.3655	58.6878
CDIF630erm_00120		uncharacterized protein, YacP-like	CDS	-1.71267	3.83372e-05	0.00286571	174.599	194.637	188.616	170.165	42.8951	75.5494	22.4423	81.1765
CDIF630erm_00121	sigH	RNA polymerase factor sigma-70	CDS	-1.51038	0.000228046	0.00802184	201.497	228.106	198.928	177.859	47.7133	106.206	29.1991	99.9095
CDIF630erm_00122	tuf1	elongation factor EFTu / EF1A	CDS	-0.766042	0.0517753	0.183931	479.427	470.167	509.991	359.47	467.326	199.654	121.2	281.312
CDIF630erm_00123	rpmG	50S ribosomal protein L33	CDS	-0.459803	0.238276	0.447609	625.927	456.541	476.293	474.853	303.634	437.879	306.108	430.95
CDIF630erm_00124	secE	preprotein translocase SecE subunit	CDS	-0.484779	0.264853	0.477054	1458.81	937.905	1013.39	1010.92	647.435	985.981	639.002	886.832
CDIF630erm_00125	nusG	transcription antitermination protein	CDS	-0.507206	0.226912	0.435145	3025.04	2071.02	2485.01	2262.71	1560.38	2120.28	1368.26	1876.97
CDIF630erm_00126	rplK	50S ribosomal protein L11	CDS	-0.252629	0.534312	0.724806	3678.89	2755.22	3055.04	3012.31	2173.71	2712.16	2775.78	2831.63
CDIF630erm_00127	rplA	50S ribosomal protein L1	CDS	-0.174284	0.703999	0.846209	6177.07	4086.06	4717.2	4462.1	3551.38	4616.49	4587.15	4474.98
CDIF630erm_00129	rplJ	50S ribosomal protein L10	CDS	-0.212866	0.707639	0.847466	3463.76	2267.68	3306.07	2601.93	2398.2	1785.13	2933	2926.38
CDIF630erm_00130	rplL	50S ribosomal protein L7 / L12	CDS	-0.00627927	0.990809	0.99469	1684.33	1252.17	1743.16	1195.67	1472.8	1130.17	1667.49	1579.32
CDIF630erm_00131		NADP-dependent 7-alpha-hydroxysteroid dehydrogenase	CDS	0.0717228	0.793954	0.894413	180.543	143.343	159.672	145.204	133.546	143.42	233.412	150.452
CDIF630erm_00132	rpoB	DNA-directed RNA polymerase subunit beta	CDS	-1.04687	0.00125155	0.0208864	6938.15	5252.36	5241.49	5087.48	2040.84	3980.08	1560.34	3318.51
CDIF630erm_00133	rpoC	DNA-directed RNA polymerase subunit beta'	CDS	-1.1669	0.00164472	0.0243853	7787.97	6139.71	5701.33	5613.63	1836.98	4416.65	1486.86	3501.99
CDIF630erm_00134	rpsL	30S ribosomal protein S12	CDS	-0.672292	0.167237	0.363003	1004.24	675.466	699.412	629.475	438.289	669.725	315.519	464.344
CDIF630erm_00135	rpsG	30S ribosomal protein S7	CDS	-1.19392	0.0177985	0.0963214	1341.73	994.304	1204.53	859.742	450.91	536.111	323.362	612.986
CDIF630erm_00136	fusA2	elongation factor G (EF-g)	CDS	-0.959804	0.113242	0.291891	18190.1	12484.8	12281.3	11364.7	4603.55	10783	4366.47	8174.75
CDIF630erm_00137	tuf2	elongation factor EFTu / EF1A	CDS	-0.931551	0.0596605	0.200997	436.558	369.843	308.456	298.716	171.921	238.226	107.928	222.986
CDIF630erm_00138	rpsJ	30S ribosomal protein S10	CDS	-1.00808	0.0730669	0.225121	2145.02	1748.15	1551.17	1568.65	589.275	1355.58	490.955	1051.09
CDIF630erm_00139	rplC	50S ribosomal protein L3	CDS	-1.41487	0.0145212	0.0855685	5771.5	4232.57	4231.63	4102.21	1108.02	2537.49	932.561	2299.41
CDIF630erm_00140	rplD	50S ribosomal protein L4	CDS	-1.71321	0.0036352	0.0382899	1819.96	1818.3	1982.88	1621.83	372.71	796.724	201.619	837.873
CDIF630erm_00141	rplW	50S ribosomal protein L23	CDS	-1.79613	0.00209709	0.0287189	1213.91	966.64	1062.61	881.908	192.175	387.907	111.849	495.792
CDIF630erm_00142	rplB	50S ribosomal protein L2	CDS	-1.73176	0.00630334	0.053977	8140.83	6243.04	5701.99	5754.66	876.45	3122.39	718.394	3062.9
CDIF630erm_00143	rpsS	30S ribosomal protein S19	CDS	-1.83585	0.00615638	0.0531523	3116.49	2239.44	2140.67	1803.36	295.916	1062.71	219.838	1026.65
CDIF630erm_00144	rplV	50S ribosomal protein L22	CDS	-1.70011	0.0119509	0.0761931	2190.23	1574.22	1460.55	1475.01	198.23	908.246	160.716	794.796
CDIF630erm_00145	rpsC	30S ribosomal protein S3	CDS	-1.89538	0.00673775	0.056221	2581.52	2433.79	2401.78	1804.01	333.737	1016.82	163.129	964.932
CDIF630erm_00146	rplP	50S ribosomal protein L16	CDS	-2.00485	0.00512606	0.0467879	961.496	819.015	862.15	668.676	109.37	306.332	52.7273	356.561
CDIF630erm_00147	rpmC	50S ribosomal protein L29	CDS	-2.07056	0.00221789	0.0287419	548.114	530.641	635.85	442.734	70.1416	180.456	33.9651	228.959
CDIF630erm_00148	rpsQ	30S ribosomal protein S17	CDS	-1.99352	0.00708958	0.0580763	2147.06	1467.43	1346.99	1318.63	141.093	645.33	94.1128	696.516
CDIF630erm_00149	rplN	50S ribosomal protein L14	CDS	-2.00457	0.00463286	0.0437439	1196.86	996.691	1071.93	805.305	122.161	372.253	61.8973	458.099
CDIF630erm_00150	rplX	50S ribosomal protein L24	CDS	-1.96905	0.00737	0.0595683	2033.95	1483.24	1240.42	1230.93	132.907	644.562	90.7344	661.357
CDIF630erm_00151	rplE	50S ribosomal protein L5	CDS	-2.08968	0.00219859	0.0287419	1397.45	1148.39	1322.8	936.536	167.956	349.512	68.2921	543.032
CDIF630erm_00152	rpsZ	30S ribosomal protein S14 type Z	CDS	-1.80554	0.00413125	0.0411748	407.918	342.673	322.334	318.278	39.6119	165.63	27.1479	165.566
CDIF630erm_00153	rpsH	30S ribosomal protein S8	CDS	-2.15278	0.00188853	0.0268891	1440.26	1139.09	1419.22	1010.34	146.167	379.578	68.1714	532.398
CDIF630erm_00154	rplF	50S ribosomal protein L6	CDS	-1.93102	0.00451862	0.0431192	3266.83	2436.54	2530.71	1946.73	303.08	1072.04	176.039	1118.64
CDIF630erm_00155	rplR	50S ribosomal protein L18	CDS	-1.90297	0.00363904	0.0382899	2029.38	1686.94	1996.64	1528.3	259.929	658.502	139.842	877.918
CDIF630erm_00156	rpsE	30S ribosomal protein S5	CDS	-1.7628	0.00394743	0.0404668	2080.72	1648.53	1811.4	1362.46	274.256	728.263	174.772	856.832
CDIF630erm_00157	rpmD	50S ribosomal protein L30	CDS	-1.6099	0.00472161	0.0443486	974.344	870.803	920.384	689.501	176.057	391.392	107.325	457.104
CDIF630erm_00158	rplO	50S ribosomal protein L15	CDS	-1.62145	0.00759218	0.0600016	2757.92	1889.56	1762.83	1633.96	318.643	1011.79	289.457	994.525
CDIF630erm_00159	secY	preprotein translocase SecY subunit	CDS	-1.54933	0.00752538	0.0598879	7686.14	6142.35	5329.93	4961.84	896.874	3619.16	635.442	3089.64
CDIF630erm_00160	adk	adenylate kinase	CDS	-1.58521	0.00565637	0.0501112	3897.44	2944.59	2583.31	2498.11	427.16	1699.24	313.347	1534.03
CDIF630erm_00161	map1	methionine aminopeptidase	CDS	-1.69672	0.00278086	0.0331486	4393.98	3326.7	3472.06	2704.95	488.347	1689.79	327.042	1782.04
CDIF630erm_00162		ribosomal protein L14E / L6E / L27E-like	CDS	-1.54922	0.00836708	0.0636612	678.883	1058.48	915.285	866.863	139.644	520.458	76.4365	466.063
CDIF630erm_00163	infA	translation initiation factor IF-1	CDS	-1.74086	0.00878521	0.0656725	529.321	405.947	471.424	371.07	64.0015	209.754	33.6031	224.48
CDIF630erm_00164	rpmJ	50S ribosomal protein L36	CDS	-1.7133	0.00410254	0.0410025	136.053	153.1	188.271	123.46	32.8322	62.6723	10.7385	76.9231
CDIF630erm_00165	rpsM	30S ribosomal protein S13	CDS	-1.5705	0.000274159	0.00905416	1303.49	1270.45	1632.87	1162.06	363.969	489.919	207.35	746.335
CDIF630erm_00166	rpsK	30S ribosomal protein S11	CDS	-1.36566	0.00243939	0.0301812	2074.65	1688.46	1956.01	1391.18	468.52	981.019	317.208	992.398
CDIF630erm_00167	rpsD	30S ribosomal protein S4	CDS	-1.20601	0.00543897	0.0486659	7243.58	5176.32	4909.88	5120.78	1512.07	3567.01	1263.4	3389.05
CDIF630erm_00168	rpoA	DNA-directed RNA polymerase subunit alpha	CDS	-1.15486	0.0112385	0.073959	2944.23	2497.59	2726.42	2060.35	990.51	1613.12	567.693	1422.4
CDIF630erm_00169	rplQ	50S ribosomal protein L17	CDS	-0.814949	0.0943311	0.262169	685.728	520.555	515.856	424.052	260.91	450.284	178.633	330.09
CDIF630erm_00170	ecfA1	energy-coupling factor transporter ATP-binding protein EcfA1	CDS	-0.274942	0.212253	0.418516	189.549	154.664	165.729	156.689	155.079	113.885	131.155	150.769
CDIF630erm_00171	ecfA2	energy-coupling factor transporter ATP-binding protein EcfA2	CDS	-0.365648	0.111982	0.289561	179.883	156.516	148.439	143.367	125.701	126.762	105.998	129.05
CDIF630erm_00172	ecfT	energy-coupling factor transporter transmembrane protein EcfT	CDS	-0.14296	0.371056	0.58158	174.599	169.896	184.322	190.837	162.456	175.199	149.314	164.796
CDIF630erm_00173	truA1	transfer RNA pseudouridine synthase A	CDS	-0.17999	0.323907	0.538891	283.573	252.312	255.13	265.755	193.113	244.782	252.717	242.217
CDIF630erm_00174	rplM	50S ribosomal protein L13	CDS	0.270784	0.433907	0.635972	2094.83	1332.57	1970.92	1350.37	2081.69	1279.2	2695.67	2085.43
CDIF630erm_00175	rpsI	30S ribosomal protein S9	CDS	0.305445	0.410785	0.617209	796.863	523.807	676.218	546.785	845.92	601.382	991.321	704.796
CDIF630erm_00176	cwlD	germination-specific N-acetylmuramoyl-L-alanine amidase, autolysin	CDS	0.324497	0.19053	0.393215	28.6996	23.671	33.0078	26.4147	33.9835	29.948	42.2301	33.8461
CDIF630erm_00203	aspC	aspartate aminotransferase	CDS	0.459814	0.0512022	0.183347	615.96	815.887	845.321	761.472	992.429	960.345	1301.17	925.384
CDIF630erm_00204	nrdD	anaerobic ribonucleoside triphosphate reductase	CDS	-0.382145	0.260216	0.471304	707.402	636.646	746.182	696.507	575.886	515.732	455.059	591.538
CDIF630erm_00205	nrdG	anaerobic ribonucleoside-triphosphate reductase-activating protein	CDS	-0.323305	0.0669627	0.214688	181.504	148.695	175.505	166.221	141.349	126.88	123.01	145.747
CDIF630erm_00225	ybbP	putative diadenylate cyclase-like protein YbbP	CDS	0.292555	0.0794357	0.236191	86.3389	74.3474	79.7783	80.3927	95.8957	84.4688	115.65	96.9683
CDIF630erm_00226		putative exported protein	CDS	0.236089	0.202862	0.408228	134.972	100.571	115.125	99.6869	135.422	112.172	150.701	132.081
CDIF630erm_00227	ptb1	phosphate butyryltransferase	CDS	-1.29761	7.40811e-06	0.000916562	654.746	651.219	460.077	480.097	202.707	276.325	162.345	272.308
CDIF630erm_00228	buk	butyrate kinase	CDS	-1.5883	1.00723e-05	0.00109513	647.241	688.928	506.196	519.758	159.386	289.261	110.643	226.244
CDIF630erm_00229		putative ATP / GTP-binding protein	CDS	-1.33923	6.18075e-05	0.00369609	424.429	486.181	400.809	411.457	126.553	256.478	111.125	186.787
CDIF630erm_00230	vorC1	3-methyl-2-oxobutanoate dehydrogenase (ferredoxin), gamma subunit (ferredoxin)	CDS	-1.18066	0.000520563	0.0127826	416.744	375.771	296.61	319.121	104.679	216.37	144.246	155.973
CDIF630erm_00231	vorB1	3-methyl-2-oxobutanoate dehydrogenase (ferredoxin), beta subunit	CDS	-1.18816	0.000938837	0.0176364	2152.05	1706.82	1329.78	1583.51	501.608	1043.46	670.735	756.244
CDIF630erm_00232	vorA1	3-methyl-2-oxobutanoate dehydrogenase (ferredoxin), alpha subunit	CDS	-1.14703	0.000904741	0.0172671	1950.49	1637.7	1298	1520.15	489.968	956.919	693.478	752.443
CDIF630erm_00233	vorA'1	3-methyl-2-oxobutanoate dehydrogenase (ferredoxin), alpha subunit N-terminal region	CDS	-1.0477	0.00216753	0.0287419	1362.75	1266.25	996.903	1264.35	405.627	778.176	561.238	620.588
CDIF630erm_00234	glmM	phosphoglucosamine mutase	CDS	-0.0445626	0.870521	0.938628	1261.1	1015.38	1214.65	1041.97	1014.43	1105.6	1182.02	1093.17
CDIF630erm_00236	glmS	glucosamine--fructose-6-phosphate aminotransferase	CDS	-0.0486527	0.79684	0.896539	3970.09	2868.43	3124.35	3323.66	3019.03	3422.4	3157.54	3246.92
CDIF630erm_00237		thiosulfate sulfurtransferase	CDS	-0.444213	0.0428879	0.162323	113.117	98.8829	96.5697	104.587	70.3548	92.8566	55.6231	84.7964
CDIF630erm_00238		putative exported protein	CDS	-0.608959	0.0884829	0.252969	17.592	37.4207	32.2027	35.7173	21.6181	22.8007	12.85	23.3484
CDIF630erm_00239	murA	UDP-N-acetylglucosamine 1-carboxyvinyltransferase	CDS	-0.540852	0.0261421	0.120408	571.95	407.223	419.708	455.405	284.788	363.925	252.596	373.213
CDIF630erm_00240	spoIID	stage II sporulation protein D	CDS	-0.738373	0.0718798	0.223651	249.11	225.018	210.468	230.612	116.149	184.886	82.409	165.113
CDIF630erm_00241		putative cell wall endopeptidase	CDS	-0.719477	0.0251565	0.117681	60.7614	45.3247	54.0162	47.8911	35.4759	33.374	20.4514	36.9231
CDIF630erm_00243	mreB1	rod shape-determining protein MreB	CDS	-0.188413	0.48343	0.681284	133.711	107.693	127.584	102.175	153.928	73.4229	88.3212	97.6923
CDIF630erm_00244	fabZ	(3R)-hydroxymyristoyl-[acyl-carrier-protein] dehydratase	CDS	-0.210762	0.317336	0.533052	145.719	84.3509	102.435	86.3647	110.521	85.3548	76.7984	89.1403
CDIF630erm_00245		putative sporulation protein yyac	CDS	-0.524614	0.0728871	0.225059	11.9481	11.2386	11.4243	10.6807	6.737	9.03757	8.627	7.10407
CDIF630erm_00247	metK	S-adenosylmethionine synthetase	CDS	0.254552	0.31868	0.534336	1263.08	838.158	1071.39	871.61	1226.48	998.858	1483.6	1115.66
CDIF630erm_00248		putative membrane protein	CDS	-2.86358	8.93721e-07	0.000188628	23.7762	15.5199	12.9194	12.7863	1.4071	2.65811	2.71479	2.17195
CDIF630erm_00249	yrrC	ATP-dependent RecD-like DNA helicase	CDS	-0.261753	0.209548	0.415295	68.0864	68.831	72.2644	63.893	65.5792	57.5924	46.6341	57.9185
CDIF630erm_00250		putative phosphoribosyl transferase	CDS	-0.143836	0.561364	0.745715	16.5713	22.683	21.1234	25.3428	17.9511	20.7923	19.4862	19.4118
CDIF630erm_00251		transcription antiterminator, PTS operon regulator	CDS	0.751522	0.0331913	0.13945	12.5486	21.2421	21.7368	18.3372	33.2586	32.8424	32.5172	25.8823
CDIF630erm_00252		PTS system, lactose / cellobiose-family IIA component	CDS	-0.00319607	0.995714	0.998218	0.360246	0.452836	0.651721	0.612516	0.852785	0.531622	0.120657	0.542986
CDIF630erm_00253		PTS system, lactose / cellobiose-family IIB component	CDS	0.186656	0.716792	0.853019	1.50102	1.35851	1.84015	1.49301	2.43044	1.41766	1.6892	1.49321
CDIF630erm_00254		PTS system, lactose / cellobiose-family IIC component	CDS	-0.064616	0.873407	0.939384	8.22561	7.65704	4.75373	6.81424	6.31061	8.62409	5.12794	6.15385
CDIF630erm_00255		uncharacterized protein, selenoprotein B-like	CDS	0.416045	0.324192	0.538891	1.44098	1.31734	0.920077	0.803927	1.36446	1.89021	1.38756	1.31222
CDIF630erm_00256		putative nucleophile aminohydrolase	CDS	-0.0491246	0.845646	0.923084	3.42233	3.25218	2.91358	3.56025	2.98475	2.42183	3.19742	4.0724
CDIF630erm_00257		peptidase M20A, peptidase V-related	CDS	-0.249711	0.356282	0.568909	5.88401	5.7222	4.75373	5.47436	6.01214	4.60739	2.59413	5.06787
CDIF630erm_00258	cutC	copper homeostasis protein	CDS	-0.187081	0.425906	0.63013	5.64385	4.32252	4.75373	5.8189	4.86088	5.61156	3.19742	4.34389
CDIF630erm_00259		putative RNA-binding protein	CDS	0.0824347	0.731042	0.861971	176.881	203.941	173.971	162.24	212.301	131.252	245.779	169.864
CDIF630erm_00260	secA1	protein translocase subunit SecA1	CDS	-1.37688	0.000164151	0.00674734	1163.35	956.677	918.889	836.199	282.57	517.622	191.604	500.271
CDIF630erm_00262	prfB	peptide chain release factor 2 (RF-2)	CDS	-1.19996	5.16203e-05	0.00324937	490.354	439.827	414.303	386.918	149.323	231.728	119.391	253.167
CDIF630erm_00263		putative S1 RNA-binding domain-containing protein	CDS	-1.39801	0.00096409	0.0177393	238.182	206.658	210.084	182.453	56.6676	112.645	36.9815	111.403
CDIF630erm_00264		putative metal-dependent hydrolase	CDS	-0.840467	0.00102787	0.0181674	219.51	167.714	178.687	156.038	83.9993	107.565	92.8459	118.733
CDIF630erm_00266	ribU	riboflavin transporter	CDS	0.862098	0.000858305	0.0170144	110.415	107.651	110.371	92.7961	174.778	163.444	260.017	167.466
CDIF630erm_00267		uncharacterized protein	CDS	-0.618454	0.043497	0.163936	7.98545	9.05671	9.35412	9.72369	6.22533	7.32457	3.43874	6.51584
CDIF630erm_00268	tsaE	tRNA threonylcarbamoyladenosine biosynthesis protein TsaE	CDS	-0.594946	0.0771833	0.233109	34.2233	41.5786	44.7771	56.8491	32.8322	26.5811	19.1845	38.8235
CDIF630erm_00269	tsaB	tRNA threonylcarbamoyladenosine biosynthesis protein TsaB	CDS	-0.276488	0.200251	0.405704	116.239	100.159	91.6627	116.416	87.8795	100.772	68.2318	93.5294
CDIF630erm_00270	rimI	putative alanine acetyltransferase, ribosomal family	CDS	-0.203278	0.449398	0.651621	17.1717	22.7241	19.6666	22.6248	24.6455	17.4254	10.9798	18.2805
CDIF630erm_00271	tsaD	tRNA N6-adenosine threonylcarbamoyltransferase	CDS	-0.32081	0.0924147	0.25933	153.525	129.923	142.382	113.43	120.456	113.176	84.7015	113.348
CDIF630erm_00272	hpdB	4-hydroxyphenylacetate decarboxylase large subunit	CDS	-0.806378	0.00146766	0.0233007	295.041	222.754	215.106	254.539	112.568	183.469	98.1548	170.407
CDIF630erm_00273	hpdC	4-hydroxyphenylacetate decarboxylase small subunit	CDS	-0.822869	0.00202964	0.0282366	15.1303	14.2849	12.6511	12.6714	8.05882	9.92361	5.18827	7.73756
CDIF630erm_00274	hpdA	4-hydroxyphenylacetate decarboxylase activating subunit	CDS	-0.438897	0.0222805	0.109361	71.2086	72.4126	66.6289	63.0125	39.2281	69.4062	44.7036	48.2805
CDIF630erm_00275		putative membrane-membrane-associated CAAX amino terminal protease	CDS	0.275525	0.0869517	0.250588	58.2998	70.4365	73.3378	69.3674	88.9029	72.0052	85.7874	81.9004
CDIF630erm_00278		putative enzyme, glyoxalase family	CDS	0.0223354	0.955076	0.980771	8.34569	7.0807	9.39245	6.58454	8.74105	5.07994	9.53194	8.50679
CDIF630erm_00279		two-component response regulator	CDS	-0.867944	0.16434	0.359326	0.540368	0.617503	1.38012	0.497669	0.724867	0.295345	0.241315	0.361991
CDIF630erm_00280		ABC-type transport system, multidrug-family	CDS	-0.104067	0.725592	0.859468	3.84262	3.62269	2.76023	3.71338	3.02739	3.78042	2.23216	3.8914
CDIF630erm_00281		putative radical SAM-family protein	CDS	-0.102048	0.690188	0.83662	4.44303	5.92803	4.06367	5.8189	5.79894	5.43436	2.95611	4.66063
CDIF630erm_00282		peptide maturation system protein	CDS	0.262243	0.507817	0.702806	2.46168	4.56952	3.60363	2.56491	3.88017	4.19391	3.92137	3.8914
CDIF630erm_00283		peptide maturation system acyl carrier-related protein	CDS	0.0251474	0.958362	0.982204	0.960655	0.988005	1.76348	1.41644	1.4071	2.18556	1.02559	0.678733
CDIF630erm_00284		uncharacterized protein	CDS	0.452952	0.0849977	0.247185	2.76188	3.33452	2.99025	3.71338	4.5624	2.95345	5.61057	4.43439
CDIF630erm_00285		putative membrane protein	CDS	-0.360293	0.426143	0.63013	1.0207	0.699837	1.72514	0.995338	1.36446	0.64976	0.784273	0.633484
CDIF630erm_00286		putative amino acid transporter	CDS	0.570945	0.0894062	0.254797	1.44098	1.52317	0.99675	1.41644	1.70557	2.53997	1.80986	1.9457
CDIF630erm_00287		putative peptidase, M20D family	CDS	-0.53853	0.161666	0.356083	1.26086	1.11151	1.11176	1.41644	0.980703	0.531622	1.02559	0.81448
CDIF630erm_00288		transcriptional regulator, sigma-54-dependent	CDS	0.322	0.404067	0.61121	11.1076	16.5903	16.0247	16.6528	21.3196	18.2523	15.6251	20.3167
CDIF630erm_00289		putative cyclic nucleotide-binding protein	CDS	0.756305	0.169245	0.365605	6.54446	7.41004	5.5588	7.65645	11.2141	14.2947	10.7988	9.63801
CDIF630erm_00290		putative drug / sodium antiporter, MatE family	CDS	0.536531	0.0441989	0.165193	136.053	124.653	120.185	126.599	180.748	192.27	200.11	162.986
CDIF630erm_00291		ABC-type transport system, ATP-binding protein	CDS	0.374168	0.198267	0.403495	179.703	183.892	189.728	197.153	259.332	251.28	243.004	219.095
CDIF630erm_00292	rex	transcriptional regulator, redox-sensing repressor Rex	CDS	0.158714	0.464267	0.664191	745.648	551.348	646.392	611.597	689.519	563.106	929.605	669.864
CDIF630erm_00293		uncharacterized protein, FmdE-family	CDS	0.0120339	0.973709	0.987148	35.4242	27.129	31.436	25.7639	32.2779	23.0369	36.4385	28.9593
CDIF630erm_00294	fdxA	ferredoxin	CDS	0.857602	0.0144338	0.0855685	335.509	248.524	276.675	173.036	613.366	449.693	413.734	396.244
CDIF630erm_00295	capA	capsule biosynthesis protein CapA	CDS	0.00686468	0.976846	0.987704	24.3766	20.3776	20.4334	19.1794	19.1877	16.3031	27.6305	21.629
CDIF630erm_00296		putative CO dehydrogenase (NAD), catalytic subunit	CDS	-0.7888	0.00478066	0.0446693	456.431	370.749	352.504	358.437	231.105	252.993	179.056	227.104
CDIF630erm_00297		putative CO dehydrogenase (NAD), electron transport subunit	CDS	-1.04456	0.000311262	0.00979655	84.3575	62.2032	50.5276	69.5971	29.5064	40.6986	22.3819	36.6516
CDIF630erm_00298		putative CO dehydrogenase (NAD), NADH dehydrogenase subunit	CDS	-0.891914	0.000802405	0.0162657	158.568	223.207	190.801	208.6	105.02	126.644	74.6869	114.615
CDIF630erm_00299	cfa	cyclopropane-fatty-acyl-phospholipid synthase	CDS	0.203982	0.38152	0.590294	1339.45	1274.86	1158.99	1226.22	1162.35	1296.68	1937.28	1362.53
CDIF630erm_00300		putative ATPase	CDS	-0.704207	0.0022219	0.0287419	6.84467	7.53354	7.09226	7.61816	5.07407	3.89856	4.28334	4.57014
CDIF630erm_00301	gluD	glutamate dehydrogenase	CDS	-0.392982	0.0747012	0.228693	6286.95	5550.74	4576.88	4917.12	3829.65	3889.58	4850.25	3675.75
CDIF630erm_00302		putative membrane-associated metalloprotease, M56 family	CDS	-0.0895481	0.726294	0.859468	11.5879	13.6674	12.076	14.3941	11.939	16.0077	8.14438	12.5339
CDIF630erm_00303		putative membrane-associated metalloprotease, M56 family	CDS	0.00630211	0.981051	0.989404	21.1945	49.4414	47.269	48.7716	44.8139	43.1795	43.0747	36.4706
CDIF630erm_00304		putative NLPC / P60-type endopeptidase	CDS	0.369852	0.197386	0.402627	669.156	475.478	528.393	458.162	640.356	645.566	858.236	609.774
CDIF630erm_00305	pyrB	aspartate carbamoyltransferase	CDS	-0.219545	0.318008	0.533931	203.839	147.377	152.579	152.134	139.985	148.913	143.039	131.357
CDIF630erm_00306	pyrK	dihydroorotate dehydrogenase (NAD+), electron transfer subunit	CDS	-0.599386	0.0420199	0.159881	45.0907	47.5066	54.2462	55.0498	40.891	34.7917	24.7348	32.8054
CDIF630erm_00307	pyrD	dihydroorotate dehydrogenase (NAD+), catalytic subunit	CDS	-0.960832	0.00238222	0.029886	111.136	77.2291	101.86	88.0108	61.4858	42.6479	42.5921	47.5113
CDIF630erm_00308	pyrE	orotate phosphoribosyltransferase	CDS	-0.836877	0.000887187	0.0172066	162.111	120.784	144.567	132.074	89.5851	53.5166	93.0872	77.0136
CDIF630erm_00309		putative 2-dehydropantoate 2-reductase	CDS	0.455515	0.194668	0.399125	25.4574	27.87	28.9058	29.975	34.4952	31.0703	56.0454	32.3529
CDIF630erm_00310		transcriptional regulator, LysR family	CDS	0.18499	0.434487	0.636301	38.2461	44.0074	48.189	47.0106	42.554	51.1538	60.5097	47.6018
CDIF630erm_00311		putative membrane protein	CDS	0.123626	0.585912	0.767228	11.768	17.3313	16.9064	16.4231	17.2689	15.1808	20.7531	14.8869
CDIF630erm_00312		putative 8-oxoguanine-DNA-glycosylase	CDS	-0.746793	0.0102071	0.070388	42.2088	40.3847	45.6588	45.5176	29.1653	26.522	20.4514	27.3756
CDIF630erm_00313	cls1	cardiolipin synthase	CDS	-1.17571	0.00194082	0.0275244	100.088	103.041	117.271	101.946	46.8605	63.8537	24.4935	51.7194
CDIF630erm_00314	groS	10 kDa chaperonin	CDS	-0.598796	0.117995	0.298146	13.7494	9.55072	9.00909	14.2027	7.80298	12.5226	4.404	5.97285
CDIF630erm_00315	groL	60 kDa chaperonin	CDS	-0.712999	0.0443514	0.165419	1175.48	1027.36	888.488	1153.83	728.151	805.998	502.598	552.986
CDIF630erm_00316	larB	Ni2+ loading protein for larE	CDS	-0.673291	0.128364	0.312675	10.8074	12.6794	14.0695	14.1261	11.8537	6.26132	5.85188	8.37104
CDIF630erm_00317	larC	Ni2+ carrier LarC	CDS	-0.382101	0.0812646	0.239587	99.3678	89.6203	95.5347	94.1743	69.0756	70.7057	77.7637	73.0317
CDIF630erm_00320	guaA	GMP synthase (glutamine-hydrolysing)	CDS	0.126353	0.593608	0.773371	1494.6	1007.77	1179.23	1194.1	1374.73	1119.12	1485.53	1342.53
CDIF630erm_00321		putative 5'-nucleotidase	CDS	0.117413	0.652566	0.812707	101.649	102.094	127.277	95.2462	128.515	82.4014	133.025	118.462
CDIF630erm_00322		putative substrate binding protein, LysR-like	CDS	0.293041	0.527561	0.718636	1.98135	1.11151	1.49513	1.7227	2.04668	2.06742	1.87019	1.71946
CDIF630erm_00323		putative chromate transporter	CDS	-0.203196	0.473377	0.672931	5.16352	3.91085	3.987	5.51264	3.19794	5.07994	3.55939	4.29864
CDIF630erm_00324		alpha / beta hydrolase	CDS	0.293282	0.189056	0.391874	16.7514	19.2249	20.6634	20.8638	22.6841	20.7332	27.9925	23.6199
CDIF630erm_00325		putative UvrABC system protein A 1	CDS	-1.04886	0.000271404	0.00905416	24.917	20.7481	19.2833	18.7583	8.69841	11.105	7.66175	12.9412
CDIF630erm_00326		putative signaling protein	CDS	0.465884	0.018431	0.0982174	194.713	216.332	197.663	203.623	257.797	256.714	360.766	246.742
CDIF630erm_00327		transcription antiterminator, PTS operon regulator	CDS	0.170648	0.518757	0.710691	1.74119	3.04635	2.53021	2.29693	2.13196	2.95345	3.19742	2.62443
CDIF630erm_00328		PTS system, fructose-like IIA component	CDS	-0.912169	0.10106	0.272225	0.480328	0.164668	0.536712	0.612516	0.341114	0.118138	0.180986	0.271493
CDIF630erm_00329		PTS system, fructose-like IIC component	CDS	0.00848021	0.979555	0.989404	2.88197	2.71701	3.45029	3.63681	3.62434	2.89439	3.07676	3.16742
CDIF630erm_00330		PTS system, fructose-like IIB component	CDS	0.0624556	0.856273	0.92791	2.88197	1.97601	2.33853	2.98601	2.08932	2.53997	3.01644	2.98642
CDIF630erm_00331		uncharacterized protein, GatZ / KbaZ-like	CDS	0.45516	0.180168	0.378239	2.28156	1.68784	2.30019	2.45006	3.53906	2.42183	3.31808	2.66968
CDIF630erm_00332		putative hydrolase, HAD superfamily, subfamily IA	CDS	0.73175	0.00506469	0.046476	14.2297	14.5319	16.3697	12.5183	28.8241	15.5942	25.6397	25.6561
CDIF630erm_00333		putative nucleotide-diphospho-sugar transferase	CDS	-0.034813	0.912068	0.959219	82.5563	91.4317	86.4489	76.7559	92.3566	71.6508	89.7088	75.4299
CDIF630erm_00334		putative alkaline-phosphatase	CDS	0.172527	0.555054	0.740071	376.156	443.738	425.651	414.826	496.236	458.14	492.644	424.299
CDIF630erm_00335		putative spore coat protein	CDS	0.154429	0.498679	0.694858	3.6625	3.86969	3.75698	3.48368	3.75225	3.95763	4.58498	4.1629
CDIF630erm_00336		uncharacterized protein	CDS	0.216619	0.63852	0.802949	0.600409	0.494003	0.345029	0.497669	0.511671	1.06324	0.422301	0.271493
CDIF630erm_00337		transposase IS200 / IS605-like OrfA	CDS	0.482223	0.0846424	0.246708	20.474	15.5611	15.0663	15.3129	21.8739	22.6825	26.0017	22.1719
CDIF630erm_00338		transposase IS200 / IS605-like OrfB	CDS	0.414238	0.0335781	0.140133	39.0867	35.527	33.9278	38.0143	50.229	46.0148	48.9869	50.0452
CDIF630erm_00339		putative nitroreductase-like oxidoreductase	CDS	0.78446	0.0174998	0.0957151	4.32295	3.29335	2.37687	3.25399	4.98879	4.9618	8.26503	4.57014
CDIF630erm_00340	purE	5-(carboxyamino)imidazole ribonucleotide mutase	CDS	-0.769824	0.00333583	0.0370632	105.072	62.162	61.3768	78.9762	40.1662	48.6729	40.5409	50.9502
CDIF630erm_00341	purC2	phosphoribosylaminoimidazole-succinocarboxamide synthase	CDS	-1.08251	0.000389475	0.0109693	74.0905	53.6816	51.1409	65.3478	26.1379	33.9057	16.892	38.3258
CDIF630erm_00342	purF	amidophosphoribosyltransferase	CDS	-1.27234	0.00012595	0.00549397	118.821	97.0303	95.343	96.9689	40.9763	56.2928	22.3216	49.3213
CDIF630erm_00343	purG	phosphoribosylformylglycinamidine cyclo-ligase	CDS	-1.55729	4.30483e-05	0.00304091	157.547	110.945	117.233	108.262	34.1967	51.331	19.9688	62.2624
CDIF630erm_00344	purN	phosphoribosylglycinamide formyltransferase	CDS	-1.68854	0.000128621	0.00549397	70.8483	48.2888	46.7322	52.6381	11.2568	25.5178	6.9378	24.0271
CDIF630erm_00345	purH	bifunctional phosphoribosylaminoimidazolecarboxamide formyltransferase / IMP cyclohydrolase	CDS	-1.8452	0.000285215	0.00921937	154.185	150.588	136.746	146.2	20.4242	66.2755	13.4533	63.3937
CDIF630erm_00346	purD	phosphoribosylamine--glycine ligase	CDS	-1.99456	5.53217e-05	0.00342231	146.02	102.135	99.1766	94.4423	14.6253	43.7111	11.4021	41.086
CDIF630erm_00347	purL	phosphoribosylformylglycinamidine synthase	CDS	-1.34339	5.93568e-05	0.0036097	699.957	545.502	539.51	498.856	161.859	294.932	132.12	311.086
CDIF630erm_00348		putative lytic transglycosylase	CDS	0.341897	0.336566	0.550912	341.813	254.905	262.912	257.984	324.996	328.188	437.986	325.294
CDIF630erm_00349		hypothetical protein	CDS	0.262112	0.468422	0.66827	44.5504	103.411	101.86	104.932	133.973	84.3507	111.97	95.2489
CDIF630erm_00350	fliN1	flagellar motor switch protein FliN	CDS	0.234689	0.650929	0.811608	12.6686	51.7056	61.7218	47.3934	74.2776	31.3066	51.2191	47.4661
CDIF630erm_00351	flgM	negative regulator of flagellin synthesis (anti-sigma-d factor)	CDS	-0.190891	0.65814	0.816312	17.7121	23.177	24.267	19.6771	29.2079	14.5901	14.1772	16.2896
CDIF630erm_00352		putative flagellar biosynthesis protein	CDS	-0.613323	0.0750593	0.229398	25.5174	45.6541	50.6426	39.9666	38.418	22.5053	19.0035	25.7919
CDIF630erm_00353	flgK	flagellar hook-associated protein FlgK (or HAP1)	CDS	-0.804423	0.0345739	0.141773	871.975	733.141	707.654	732.377	465.877	515.555	232.024	530.09
CDIF630erm_00354	flgL	flagellar hook-associated protein FlgL (or HAP3)	CDS	-1.17153	0.0134727	0.0817939	796.023	750.884	723.142	668.523	306.235	412.479	149.193	436.606
CDIF630erm_00355	fliW	flagellar assembly factor FliW	CDS	-1.3319	0.0208875	0.105397	164.752	163.885	147.902	123.613	50.1864	89.6669	22.9852	75.5204
CDIF630erm_00356	csrA	carbon storage regulator CsrA	CDS	-1.35492	0.0129098	0.0790452	52.2957	71.0129	57.2748	68.5635	20.7227	25.1044	9.35095	42.1267
CDIF630erm_00357	fliS1	flagellar protein FliS	CDS	-1.53459	0.00627708	0.0538807	81.4756	87.8501	91.0493	79.2059	25.1998	40.7577	11.8848	39.3213
CDIF630erm_00358	fliS2	flagellar protein FliS	CDS	-1.1957	0.028544	0.127067	159.469	165.656	139.737	167.638	41.6159	112.349	31.8536	90.3167
CDIF630erm_00359	fliD	flagellar hook-associated protein 2 FliD (or HAP2)	CDS	-1.14596	0.0212502	0.106192	1743.65	1559.24	1427.04	1490.63	546.081	1004.47	367.341	893.077
CDIF630erm_00360	fliT	flagellar protein FliT	CDS	-1.19765	0.0102471	0.0704344	183.965	196.284	189.037	167.025	80.8867	101.953	42.4714	95.6561
CDIF630erm_00361	fliC	flagellin C	CDS	0.274576	0.451962	0.653596	13944.4	9194.05	10205	10072.3	11832.8	10111	18474.2	12099.5
CDIF630erm_00362		flagellin N-acetylglucosamine transferase	CDS	-0.655402	0.172932	0.370271	210.624	668.921	624.617	610.525	442.937	448.216	123.915	327.557
CDIF630erm_00363		phosphothreonine phosphatase	CDS	-0.135089	0.745747	0.871861	95.1649	163.638	128.581	141.453	148.299	167.992	64.4914	100.814
CDIF630erm_00364		flagellin phosphothreonine transferase	CDS	-0.110655	0.804044	0.900409	450.667	359.757	405.754	375.281	433.3	379.519	250.424	410.633
CDIF630erm_00365		flagellin methyltransferase	CDS	-0.108752	0.773188	0.886608	214.046	452.301	464.831	465.206	460.419	469.068	219.054	331.991
CDIF630erm_00366		flagellin phosphotransferase	CDS	0.181441	0.666026	0.821096	287.716	549.29	517.122	535.798	632.767	629.44	406.012	475.068
CDIF630erm_00368	flgB	flagellar basal-body rod protein FlgB	CDS	-0.379239	0.462744	0.663069	190.57	172.613	167.531	169.361	159.471	111.582	104.429	162.67
CDIF630erm_00369	flgC	flagellar basal-body rod protein FlgC	CDS	-0.489607	0.296867	0.513825	324.641	216.044	281.352	262.846	239.974	157.478	143.341	231.765
CDIF630erm_00370	fliE	flagellar hook-basal body complex protein FliE	CDS	-0.690816	0.15191	0.343233	271.985	218.102	233.086	261.659	178.488	142.357	88.2006	200.95
CDIF630erm_00371	fliF	flagellar M-ring protein FliF	CDS	-0.908491	0.0540051	0.188445	1035.47	809.958	823.891	767.099	491.162	509.648	215.012	614.796
CDIF630erm_00372	fliG	flagellar motor switch protein FliG	CDS	-1.1406	0.00116774	0.0200471	582.937	522.367	525.096	507.201	221.34	309.581	108.652	329.909
CDIF630erm_00373	fliH	flagellar assembly protein FliH	CDS	-1.23078	0.000643948	0.0142778	192.912	214.973	241.674	181.075	117.812	72.3596	38.3087	125.294
CDIF630erm_00374	fliI	ATP synthase subunit beta FliI	CDS	-0.741693	0.0110923	0.0734301	468.199	396.437	443.324	402.997	309.433	224.64	169.403	319.638
CDIF630erm_00375	fliJ	flagellar protein FliJ	CDS	-1.09968	0.0814678	0.239989	104.411	123.995	150.164	108.568	84.2125	40.8167	18.8829	83.2127
CDIF630erm_00376	fliK	flagellar hook-length control protein FliK	CDS	-1.21789	0.00506063	0.046476	224.793	269.355	263.027	249.064	109.37	131.074	37.7658	154.299
CDIF630erm_00377	flgD	basal-body rod modification protein FlgD	CDS	-1.19048	0.0172218	0.0946279	224.133	196.119	224.997	173.648	107.579	84.0553	37.5245	129.502
CDIF630erm_00378	flgE	flagellar hook protein FlgE (Distal rod protein)	CDS	-1.16684	0.00222694	0.0287419	686.328	563.492	616.912	542.459	253.533	275.853	152.028	391.538
CDIF630erm_00379	flbD	flagellar protein FlbD	CDS	-1.01069	0.00440909	0.0428483	146.08	134.451	127.201	118.024	56.1559	86.2409	31.5519	86.9231
CDIF630erm_00380	motA	flagellar motor rotation protein MotA	CDS	-0.933003	0.0110385	0.0732089	632.771	545.214	479.283	484.73	242.489	375.384	142.979	360.995
CDIF630erm_00381	motB	flagellar motor rotation protein MotB (chemotaxis protein MotB)	CDS	-1.00798	0.00368495	0.0384172	220.29	206.822	225.342	208.217	103.443	128.121	56.8296	139.502
CDIF630erm_00382	fliL	flagellar basal body-associated protein FliL	CDS	-0.904766	0.00487135	0.0450474	61.3618	93.7782	90.1675	81.5794	46.69	57.8286	21.7787	48.2805
CDIF630erm_00383	fliZ	flagellar protein FliZ	CDS	-0.930517	0.116496	0.296445	4.80328	76.4469	69.7725	71.5495	30.2739	41.1712	13.2723	32.1267
CDIF630erm_00384	fliP	flagellar biosynthesis protein FliP	CDS	-0.668183	0.0557201	0.192419	569.428	469.22	437.765	486.912	234.559	382.768	235.584	382.579
CDIF630erm_00385	fliQ	flagellar biosynthetic protein FliQ	CDS	-0.59674	0.2107	0.416689	220.951	166.808	147.557	144.133	83.9141	145.487	91.3377	128.507
CDIF630erm_00386	flhB	bifunctional flagellar biosynthesis protein FliR / FlhB	CDS	-0.741131	0.0877053	0.251548	725.174	827.825	756.38	723.879	373.094	601.323	306.53	533.756
CDIF630erm_00387	flhA	flagellar biosynthesis protein FlhA	CDS	-1.25006	0.0129097	0.0790452	1164.07	997.515	969.148	886.999	311.48	537.647	231.723	608.28
CDIF630erm_00388	flhF	flagellar biosynthesis regulator FlhF (flagella-associated GTP-binding protein)	CDS	-1.33622	0.00920988	0.0670285	272.646	278.864	259.308	222.496	86.6003	135.741	36.1972	150.633
CDIF630erm_00389	flhG	flagellar number regulator FlhG	CDS	-1.13626	0.00436465	0.0428483	505.965	484.658	458.85	491.582	201.215	265.102	98.6978	317.964
CDIF630erm_00390	fliA	RNA polymerase sigma-28factor for flagellar operon	CDS	-1.15774	0.0112946	0.0739997	125.125	183.44	168.451	153.588	78.6694	85.473	22.0803	96.3348
CDIF630erm_00391		putative flagellar protein	CDS	-1.40687	0.0106479	0.0715193	18.4926	54.6285	40.4451	35.6408	13.9004	20.7332	5.2486	16.3801
CDIF630erm_00392	flgG1	flagellar basal-body rod protein FlgG	CDS	-1.16139	0.0358222	0.144741	392.067	307.352	305.197	308.516	133.29	178.093	60.0271	215.566
CDIF630erm_00393	flgG2	flagellar basal body rod protein FlgG	CDS	-1.02224	0.0392089	0.154028	337.19	283.681	249.188	276.436	131.244	172.777	57.9156	202.443
CDIF630erm_00394	fliM	flagellar motor switch protein FliM	CDS	-0.770158	0.0540441	0.188445	299.904	316.985	300.712	290.103	183.988	209.105	81.6247	233.348
CDIF630erm_00395	fliN2	flagellar motor switch protein FliN	CDS	-0.732458	0.0653023	0.211334	144.819	128.935	132.223	122.848	89.0308	81.3972	43.678	104.072
CDIF630erm_00396		tetratricopeptide repeat protein	CDS	-0.595715	0.103971	0.275719	276.789	342.714	263.027	290.179	217.673	251.516	82.047	224.706
CDIF630erm_00397	htpG	heat shock protein HtpG	CDS	0.184907	0.350549	0.563222	541.689	748.826	645.204	759.213	933.459	887.336	535.659	707.013
CDIF630erm_00398		putative iron-containing alcohol dehydrogenase	CDS	-0.136277	0.587926	0.76871	77.9932	59.3215	61.3385	65.386	59.7802	64.7988	56.166	59.457
CDIF630erm_00399	splB	spore photoproduct (thymine dimer) lyase	CDS	-0.202194	0.367888	0.578761	54.1569	43.5957	37.4931	37.8228	43.6626	38.3358	35.2923	33.0769
CDIF630erm_00400		transcriptional regulator, AraC family	CDS	0.197167	0.298679	0.515965	15.5506	14.2849	12.536	13.3222	15.9471	14.4719	19.3052	14.1176
CDIF630erm_00401		hypothetical protein	CDS	0.456602	0.120225	0.300246	1.68115	3.82852	3.18193	1.79926	4.17865	4.13484	3.31808	2.85068
CDIF630erm_00402		transcriptional regulator, hxlR family	CDS	0.683383	0.0336147	0.140133	4.62315	3.70502	3.29694	5.39779	5.71366	7.08829	6.9378	7.60181
CDIF630erm_00403		pyridoxamine 5'-phosphate oxidase family protein	CDS	0.199366	0.649429	0.810924	11.708	9.88005	8.58739	11.4081	11.939	9.15571	16.4697	10.181
CDIF630erm_00404		hypothetical protein	CDS	0.631738	0.459317	0.659854	0.300205	5.55753	9.1241	5.58921	11.342	6.37946	8.08405	6.33484
CDIF630erm_00405		hypothetical protein	CDS	0.115611	0.744601	0.871372	9.30635	11.8149	11.5776	10.6425	11.3847	10.278	12.7897	12.5339
CDIF630erm_00406		putative PHP hydrolase	CDS	0.165807	0.685964	0.834035	101.529	89.8261	100.633	92.3367	86.5151	80.8656	149.796	113.982
CDIF630erm_00407		transcription antiterminator, PTS operon regulator	CDS	0.171274	0.58836	0.768714	24.7969	23.6298	24.8037	21.6295	34.8363	20.497	26.3636	25.0679
CDIF630erm_00411		PTS system, mannose-type IIB component	CDS	-1.67257	0.0099187	0.069781	0.780532	0.617503	0.728394	0.727362	0.127918	0.531622	0.0603287	0.180995
CDIF630erm_00412		PTS system, mannose-type IIC component	CDS	-0.35276	0.392677	0.600754	0.360246	0.699837	1.11176	0.803927	0.426393	0.472553	0.965259	0.542986
CDIF630erm_00413		PTS system, mannose-type IID component	CDS	-0.229223	0.480416	0.677834	0.540368	0.494003	0.498375	0.612516	0.426393	0.590691	0.361972	0.452489
CDIF630erm_00414		putative L-2-amino-thiazoline-4-carboxylic acid hydrolase	CDS	0.264466	0.591627	0.771351	0.600409	0.329335	0.498375	0.421105	0.469032	0.886036	0.361972	0.497737
CDIF630erm_00415		putative peptidase, M20A family	CDS	-0.0310943	0.945083	0.977155	0.420287	0.864505	1.03509	0.880491	0.767507	1.24045	0.965259	0.271493
CDIF630erm_00416		transcriptional regulator, HTH-type	CDS	0.374245	0.131387	0.317396	4.56311	2.96402	2.68356	3.29227	4.43448	5.78877	3.74038	3.48416
CDIF630erm_00417		uncharacterized protein	CDS	1.11732	0.0964502	0.264777	0.0600409	0.329335	0.268356	0.191411	0.682228	0.236276	0.603287	0.40724
CDIF630erm_00418		ABC-type transport system, bacitracin / multidrug-family ATP-binding protein	CDS	0.57949	0.117065	0.296841	5.64385	4.15786	4.44704	5.32123	6.737	8.09247	8.08405	6.33484
CDIF630erm_00419		ABC-type transport system, bacitracin / multidrug-family permease	CDS	0.471351	0.0785695	0.234727	3.30225	4.32252	3.1436	3.40712	3.19794	4.48925	6.27419	5.74661
CDIF630erm_00420		putative iron-sulfur-binding protein	CDS	-0.0787327	0.712594	0.851025	145.899	122.224	128.964	117.067	136.701	110.873	120.899	118.326
CDIF630erm_00421		hypothetical protein	CDS	0.25198	0.326564	0.541457	9.78667	8.93321	7.70564	6.43141	11.3847	8.86036	8.98898	9.819
CDIF630erm_00422	bioB1	biotin synthase	CDS	0.427253	0.294324	0.511149	0.780532	1.02917	2.14685	0.880491	1.96141	1.65393	0.784273	2.1267
CDIF630erm_00423	rbsR	transcriptional regulator, LacI family	CDS	-0.730867	0.0240456	0.115187	11.1076	9.55072	8.58739	5.1681	4.98879	7.20643	4.404	4.11765
CDIF630erm_00424	rbsK	ribokinase, pfkB family	CDS	-0.933633	0.0142025	0.0846486	3.54242	9.55072	4.71539	7.57988	3.24058	3.07159	2.95611	4.02715
CDIF630erm_00425	rbsB1	ABC-type transport system, ribose-specific extracellular solute-binding protein	CDS	-0.582006	0.0343739	0.141438	9.72663	9.55072	7.1306	5.93375	5.5431	5.61156	4.46432	5.9276
CDIF630erm_00426	rbsA1	ABC-type transport system, ribose-specific ATP-binding protein	CDS	-1.11174	0.0106201	0.0715193	5.34364	5.39286	3.52696	4.40246	1.74821	2.24463	1.08592	3.48416
CDIF630erm_00427	rbsC2	ABC-type transport system, ribose-specific permease	CDS	-0.258612	0.56231	0.746419	0.900614	1.48201	0.805067	1.37816	0.724867	1.18138	0.603287	1.31222
CDIF630erm_00428	argE	putative DapE / ArgE-like peptidase	CDS	0.191497	0.379893	0.589047	3.12213	3.12868	2.72189	2.1438	2.94211	4.13484	2.71479	2.89593
CDIF630erm_00429		class I glutamine amidotransferase-like protein	CDS	0.0156445	0.935338	0.971083	5.04344	5.06353	4.75373	4.32589	4.60504	5.19808	4.88663	4.70588
CDIF630erm_00430		putative AbgB-like amidohydrolase	CDS	0.53842	0.0156316	0.0890445	6.36434	5.63986	5.06042	4.70871	7.33395	7.61991	9.23029	7.42081
CDIF630erm_00431		hypothetical protein	CDS	0.0558898	0.887576	0.948651	12.6686	38.4499	36.1514	33.4204	45.155	26.4039	31.7932	22.2172
CDIF630erm_00432		putative chaperone protein	CDS	0.266729	0.250867	0.462264	71.0284	62.2855	76.3664	60.2562	72.7852	60.723	109.135	82.1267
CDIF630erm_00433		putative membrane protein	CDS	0.280694	0.410254	0.61667	22.2151	62.6148	62.4502	65.8454	67.7964	62.0816	73.782	55.4299
CDIF630erm_00434		putative hydrolase, HAD superfamily, subfamily IB	CDS	0.502372	0.0127026	0.0789907	103.21	91.3905	90.6276	94.404	129.069	120.737	156.915	131.041
CDIF630erm_00435		hypothetical protein	CDS	0.456542	0.0608611	0.20214	12.3684	21.2009	25.3788	21.3615	31.084	24.2183	27.0876	27.9185
CDIF630erm_00436		putative spore coat assembly asparagine-rich protein	CDS	0.723617	0.00226893	0.0290747	14.5899	13.1734	12.7277	11.8675	18.8892	22.0328	25.8207	19.7285
CDIF630erm_00437		transcriptional regulator, ArsR family	CDS	-0.734535	0.0740612	0.227121	7.9254	8.60388	8.58739	11.8675	5.79894	4.54832	4.22301	7.60181
CDIF630erm_00438		cadmium, zinc and cobalt-transporting ATPase	CDS	-0.541607	0.116881	0.296793	215.487	186.486	165.154	215.376	152.862	146.905	97.8532	139.909
CDIF630erm_00442		putative membrane protein	CDS	0.23571	0.41561	0.621051	6.78463	11.9796	11.9227	12.2886	13.5593	11.7547	15.0822	10.3167
CDIF630erm_00443		ABC-type transport system, permease	CDS	0.582049	0.101504	0.273068	40.5276	33.4687	35.9597	43.2206	43.6626	60.1323	71.6705	53.8914
CDIF630erm_00444		ABC-type transport system, permease	CDS	0.495674	0.153514	0.345118	33.3227	26.388	24.5737	28.9796	31.4251	42.3525	47.7803	38.1448
CDIF630erm_00445		ABC-type transport system, bacitracin / multidrug-family ATP-binding protein	CDS	0.419748	0.163787	0.358486	44.9106	32.9747	35.2696	44.9816	39.7398	52.9259	66.5426	52.3529
CDIF630erm_00446		two-component sensor histidine kinase	CDS	0.548662	0.0533489	0.187112	50.4344	37.997	33.6211	45.2879	44.6433	73.1275	70.4036	56.6063
CDIF630erm_00447		two-component response regulator	CDS	0.760152	0.0197753	0.102159	41.128	26.9643	24.267	36.8658	38.2901	56.2928	72.2738	51.9909
CDIF630erm_00448		hypothetical protein	CDS	0.633374	0.0897925	0.25529	6.78463	4.94003	4.67706	7.80957	7.20603	9.15571	10.9798	10.2262
CDIF630erm_00449		putative ATPase	CDS	-0.191375	0.502012	0.697606	38.066	28.4052	27.679	31.2	28.014	28.3532	22.3819	30.9502
CDIF630erm_00450		VWF protein	CDS	-0.0960245	0.798601	0.897833	50.2543	43.7604	46.1572	46.7809	52.6168	42.5297	33.5428	46.1538
CDIF630erm_00452	cbiM	cobalt transport protein	CDS	0.451867	0.0608245	0.20214	2282.82	1896.06	1968.47	1930.19	2248.97	2371.51	3919.44	2508.64
CDIF630erm_00453	cbiN	ABC-type transport system, cobalt-specific extracellular solute-binding protein	CDS	0.46317	0.0649311	0.211026	597.648	470.538	479.245	436.188	558.617	631.389	963.329	581.222
CDIF630erm_00454	cbiQ1	ABC-type transport system, cobalt-specific permease	CDS	0.303529	0.471311	0.671323	460.934	852.978	723.947	822.647	796.416	1092.72	998.983	642.353
CDIF630erm_00455	cbiO	ABC-type transport system, cobalt-specific ATP-binding protein	CDS	0.405282	0.292284	0.508591	1245.97	1268.89	1343.24	1285.29	1614.75	1389.01	2253.88	1554.03
CDIF630erm_00456	pcrA	ATP-dependent DNA helicase PcrA	CDS	-0.632691	0.0439481	0.164771	469.22	401.13	402.917	390.517	255.708	306.391	184.968	325.973
CDIF630erm_00457	apeB	aminipeptidase ApeB	CDS	-0.697027	0.0165987	0.0926221	297.443	267.832	262.03	239.455	176.228	205.265	92.6649	183.801
CDIF630erm_00458		phospholipase, patatin family	CDS	-0.382085	0.0406402	0.156456	117.62	127.494	120.185	114.081	104.679	103.784	69.6193	89.7285
CDIF630erm_00459	ppiB	peptidyl-prolyl cis-trans isomerase B	CDS	0.189855	0.301713	0.518461	211.824	164.05	175.351	160.135	210.595	188.076	208.255	204.434
CDIF630erm_00460	bclA1	putative exosporium glycoprotein	CDS	0.282015	0.402221	0.609447	2.70184	2.05834	2.60688	2.98601	2.13196	2.4809	4.76597	3.25792
CDIF630erm_00461		cobalt-dependent inorganic pyrophosphatase	CDS	0.446339	0.0463001	0.170735	1740.11	1603.29	1496.51	1746.47	1865.94	2145.39	3010.04	1953.12
CDIF630erm_00462	adhE1	aldehyde-alcohol dehydrogenase	CDS	0.0523633	0.810701	0.904105	15.4305	8.60388	9.9675	10.7573	9.89231	11.6957	13.6946	11.086
CDIF630erm_00463		hypothetical protein	CDS	0.336978	0.442881	0.644899	1.20082	7.20421	4.90708	3.33055	7.33395	5.90691	4.34367	3.57466
CDIF630erm_00464		ABC-type transport system, ATP-binding protein	CDS	0.118992	0.496811	0.693872	23.2358	21.6949	17.2514	21.8592	22.4709	18.0751	26.8463	23.8462
CDIF630erm_00465		ABC-type transport system, permease	CDS	-0.0751522	0.73132	0.862016	23.7762	23.0946	23.6536	26.9124	28.3551	25.1044	15.6855	23.3032
CDIF630erm_00466		two-component sensor histidine kinase	CDS	0.609017	0.151776	0.3432	4.80328	8.19221	9.77582	8.57522	12.5359	8.91943	15.6855	10.8145
CDIF630erm_00467		two-component response regulator	CDS	0.492685	0.307049	0.523598	8.10553	15.4376	13.1111	16.3465	17.0557	17.2482	23.2266	17.1946
CDIF630erm_00468		uncharacterized protein	CDS	-0.929666	0.000976658	0.0178788	541.389	565.016	458.543	517.461	198.187	401.02	179.9	314.118
CDIF630erm_00469		uncharacterized protein	CDS	-0.689486	0.00180052	0.0262613	70.1879	56.975	54.1695	57.1937	34.0261	42.6479	30.828	40.362
CDIF630erm_00470		hypothetical protein	CDS	0.368081	0.417305	0.622833	7.6252	14.2437	17.8648	9.95338	26.3511	8.09247	11.7038	17.9638
CDIF630erm_00471		putative zinc- or iron-chelating domain containing protein	CDS	0.0429118	0.888862	0.949743	17.4119	26.0586	28.4457	27.2952	27.5876	20.556	27.8719	26.2443
CDIF630erm_00472		putative beta-lactamase-like protein	CDS	0.0863608	0.61634	0.790217	38.066	42.6077	41.5951	41.4979	44.5154	38.2768	48.9266	42.1719
CDIF630erm_00473	yjbM	GTP pyrophosphokinase YjbM	CDS	0.385568	0.0942223	0.262069	344.035	262.604	268.049	308.708	337.319	338.702	494.092	375.837
CDIF630erm_00474		putative phosphoesterase	CDS	-0.488033	0.0928018	0.25953	50.0141	38.8615	44.317	43.9097	36.6698	31.7201	20.8737	36.9231
CDIF630erm_00475		hypothetical protein	CDS	-0.0281327	0.865747	0.935417	50.0141	41.0434	41.5185	43.2206	52.7874	39.3991	37.1022	43.0317
CDIF630erm_00478		putative hydrolase, HAD superfamily	CDS	0.409319	0.187182	0.388887	113.417	92.0903	117.655	100.797	144.931	93.6245	188.286	136.199
CDIF630erm_00479		hypothetical protein	CDS	0.529701	0.0532728	0.187112	61.602	63.15	80.6984	61.9406	106.044	69.7015	115.59	94.7059
CDIF630erm_00480		transcriptional regulator, RmlC-type	CDS	-0.0346491	0.911161	0.959219	10.8674	8.23338	6.13385	8.95804	9.16744	6.79295	7.7824	9.54751
CDIF630erm_00481		putative D-aminoacyl-tRNA deacylase	CDS	0.0822393	0.736305	0.865407	16.4512	11.6502	13.4561	17.1504	13.005	13.645	19.1242	16.3801
CDIF630erm_00482		putative membrane protein	CDS	0.174398	0.469528	0.669315	14.71	20.8716	19.1683	25.2663	18.8892	26.3448	28.0528	17.1493
CDIF630erm_00483	int1	integrase	CDS	0.210936	0.391789	0.599973	2225.66	1609.42	1645.71	1695.33	1444.49	1778.51	3262.58	1820.36
CDIF630erm_00484	xis1	excisionase	CDS	0.331925	0.42106	0.626612	6.3043	5.9692	3.45029	3.40712	3.53906	5.25715	9.53194	5.74661
CDIF630erm_00485		putative conjugative transposon protein	CDS	0.602886	0.134685	0.321953	8.22561	5.55753	5.29044	4.21105	3.32586	8.74223	15.2028	8.09955
CDIF630erm_00486		putative RNA polymerase sigma factor	CDS	0.61665	0.118549	0.298913	13.6893	10.8269	6.90058	7.38847	9.46592	15.1217	24.8554	10.0452
CDIF630erm_00487		transcriptional regulator, GntR family	CDS	0.0185244	0.945487	0.977155	3.84262	2.84052	2.45354	3.0243	3.24058	2.71718	3.13709	3.16742
CDIF630erm_00488		two-component sensor histidine kinase	CDS	0.101679	0.708115	0.847753	10.6873	7.69821	9.1241	7.23534	6.90756	11.3413	9.10963	9.9095
CDIF630erm_00489		two-component response regulator	CDS	-0.106202	0.703942	0.846209	7.02479	6.5867	4.90708	5.74233	4.98879	6.43853	5.06761	6.0181
CDIF630erm_00490		ABC-type transport system, permease	CDS	-0.257546	0.358035	0.569681	9.18626	8.89205	6.67056	9.72369	6.14005	8.44688	6.87747	7.37556
CDIF630erm_00491		ABC-type transport system, ATP-binding protein	CDS	-0.0250246	0.935048	0.971083	4.68319	5.02236	3.1436	3.21571	2.85683	3.54415	4.10235	5.24887
CDIF630erm_00492		ABC-type transport system, multidrug-family permease	CDS	0.201568	0.456678	0.657265	36.2647	31.575	28.2157	31.6594	32.15	38.3949	41.0235	35.2941
CDIF630erm_00493		ABC-type transport system, multidrug-family ATP-binding protein	CDS	0.261637	0.251667	0.462357	58.8401	49.6884	42.6686	50.724	50.9966	61.4909	70.1623	59.4118
CDIF630erm_00494		two-component sensor histidine kinase	CDS	0.139696	0.515841	0.708862	41.7285	42.3607	38.4516	42.6847	42.8951	53.5757	44.5829	40.9955
CDIF630erm_00495		two-component response regulator	CDS	0.401769	0.094819	0.262711	37.6457	35.6917	29.7108	37.4783	37.6078	49.4408	55.9247	42.7149
CDIF630erm_00496		putative conjugative transposon protein	CDS	0.200131	0.429965	0.63226	9.60655	5.22819	6.01884	5.8189	6.737	6.79295	9.53194	7.51131
CDIF630erm_00497		transcriptional regulator, HTH-type	CDS	0.121004	0.69298	0.838871	10.5672	6.2162	7.36062	7.5416	7.67507	8.26967	9.59226	8.86878
CDIF630erm_00498		putative conjugative transposon protein	CDS	1.32693	0.0308982	0.133892	0.360246	0.205834	0.0766731	0.191411	0.59695	0.531622	0.542958	0.361991
CDIF630erm_00499		putative cell wall hydrolase	CDS	0.536582	0.309106	0.526125	0.540368	0.452836	0.230019	0.382822	0.213196	0.826967	1.02559	0.316742
CDIF630erm_00500		putative membrane protein	CDS	0.577441	0.0932097	0.26006	2.04139	1.19384	1.72514	1.22503	1.36446	1.89021	3.19742	2.76018
CDIF630erm_00501		putative ATPase	CDS	0.460153	0.201897	0.407199	2.58176	1.64668	2.18518	1.3016	1.4071	2.06742	3.86104	3.25792
CDIF630erm_00503		putative antirestriction protein	CDS	0.312217	0.54242	0.731655	1.14078	0.576336	0.690058	1.03362	0.383753	0.590691	2.05118	1.26697
CDIF630erm_00504		putative antirestriction protein	CDS	0.541524	0.250292	0.461609	0.66045	0.411669	0.651721	0.574233	0.852785	0.826967	1.14625	0.542986
CDIF630erm_00505		putative conjugative transposon protein	CDS	0.941647	0.158082	0.35186	0.540368	0.288168	0.460038	0	0.255836	0.886036	0.723944	0.588235
CDIF630erm_00506		putative conjugative transposon protein	CDS	0.0701375	0.9077	0.958696	0.480328	0.247001	0.460038	0.535951	0.213196	0.236276	0.844602	0.542986
CDIF630erm_00508		putative replication initiation factor	CDS	0.55346	0.184949	0.385813	3.90266	3.12868	1.38012	2.64147	2.1746	3.54415	6.21386	4.25339
CDIF630erm_00509		putative conjugative transposon protein	CDS	0.337512	0.460801	0.660813	1.26086	1.44084	1.53346	0.421105	1.02334	1.18138	1.87019	1.80995
CDIF630erm_00510		putative cell-division FtsK / SpoIIIE-family protein	CDS	0.61117	0.136542	0.324446	6.00409	6.62787	3.41195	4.32589	4.47712	7.97433	12.0054	6.69683
CDIF630erm_00511		putative conjugative transposon protein	CDS	0.585549	0.212986	0.419196	1.44098	1.89368	0.843404	1.18675	1.44973	1.47673	3.92137	1.26697
CDIF630erm_00512		putative conjugative transposon protein YdcP-like	CDS	0.749193	0.14562	0.335788	2.16147	1.11151	1.22677	1.83755	0.810146	2.18556	5.06761	2.62443
CDIF630erm_00513		putative cell surface protein	CDS	0.497016	0.1922	0.395193	23.2358	17.9488	14.5679	12.7097	12.1522	25.3997	38.4897	20.5882
CDIF630erm_00514		putative permease, EamA-like	CDS	0.152571	0.688628	0.836141	0.480328	0.617503	0.460038	0.382822	0.55431	0.531622	0.422301	0.633484
CDIF630erm_00515	bglF	PTS system, beta-glucoside-specific IIABC component	CDS	-0.0161679	0.952567	0.979877	75.5315	78.9169	57.3131	63.8165	56.1985	76.1991	61.8973	78.19
CDIF630erm_00516	bglA1	6-phospho-beta-glucosidase	CDS	-0.321041	0.246231	0.457049	48.5131	49.1121	37.0714	34.8368	32.1074	38.2177	27.6909	37.6471
CDIF630erm_00517	bglG	transcription antiterminator, PTS operon regulator	CDS	-0.479149	0.10079	0.271905	14.5899	19.1838	15.948	12.3269	11.9816	12.4636	7.3601	12.6697
CDIF630erm_00519	asnB1	asparagine synthetase	CDS	-0.123918	0.556627	0.740518	13.3291	10.4564	9.04742	11.8292	7.80298	12.0501	8.56668	12.5339
CDIF630erm_00520		putative radical SAM-family protein	CDS	0.459571	0.132169	0.318484	74.0905	72.7419	69.9259	84.6803	92.6551	91.4389	125.665	104.796
CDIF630erm_00521		putative membrane protein	CDS	0.456127	0.230442	0.438634	42.8692	54.8343	51.1026	49.8052	69.2035	57.297	82.409	63.6199
CDIF630erm_00522	ldhA	(R)-2-hydroxyisocaproate dehydrogenase	CDS	0.182017	0.446766	0.648198	4559.57	3093.49	3620.43	3405.63	3496.33	3428.72	5822.63	3905.29
CDIF630erm_00523	hadA	isocaprenoyl-CoA:2-hydroxyisocaproate CoA-transferase	CDS	-1.01413	0.0124047	0.07754	3556.95	3101.18	3042.43	2776.5	1428.71	1760.2	1151.07	1837.69
CDIF630erm_00524	hadI	activator of 2-hydroxyisocaproyl-CoA dehydratase	CDS	-1.70789	0.000445814	0.0115078	3210.03	2539.75	2482.25	2254.52	529.878	1225.57	344.356	1110.18
CDIF630erm_00525	hadB	2-hydroxyisocaproyl-CoA dehydratase, alpha subunit	CDS	-1.75349	0.000544877	0.0127826	4084.34	3720.37	3524.16	3251	659.885	1783.65	403.177	1477.42
CDIF630erm_00526	hadC	2-hydroxyisocaproyl-CoA dehydratase, beta subunit	CDS	-1.67149	0.000740604	0.0152652	3837.04	3561.02	3286.13	3292.77	644.364	1846.26	434.367	1462.76
CDIF630erm_00527	acdB	isocaproyl-CoA dehydrogenase, catalytic subunit	CDS	-1.6086	0.000530312	0.0127826	6832.36	5311.64	5019.37	5128.79	1181.96	2746.65	852.686	2528.64
CDIF630erm_00528	etfB1	isocaproyl-CoA dehydrogenase, electron transfer flavoprotein beta subunit	CDS	-1.33372	0.000169419	0.00675419	5725.2	4721.55	4863.03	4588.01	1641.87	2412.97	1147.45	2691.99
CDIF630erm_00529	etfA1	isocaproyl-CoA dehydrogenase, electron transfer flavoprotein alpha subunit	CDS	-0.68409	0.000531645	0.0127826	5689.84	4725.34	4575.2	4789.34	2940.7	3509.18	2467.5	3393.44
CDIF630erm_00530		transcriptional regulator, sigma-54-dependent	CDS	-0.30671	0.319041	0.534377	143.918	176.771	168.182	158.871	132.224	138.99	118.546	133.937
CDIF630erm_00531	fba	fructose-1,6-bisphosphate aldolase	CDS	0.549262	0.0334627	0.139935	6384.21	4966.33	4283.8	4853	6338.75	7468.7	9771.08	6401.36
CDIF630erm_00532		putative tautomerase	CDS	-0.508844	0.224993	0.432657	18.5527	14.9847	21.2001	16.5762	21.1064	7.50177	9.16996	12.2172
CDIF630erm_00533		putative RNA pseudouridine synthase	CDS	-0.603035	0.0210844	0.105805	68.927	43.8839	53.0961	51.2599	42.0849	35.3824	27.8115	37.6018
CDIF630erm_00534		putative RNA methyltransferase	CDS	-0.3151	0.109255	0.285303	147.34	120.001	138.97	122.35	126.639	108.746	91.398	98.0995
CDIF630erm_00535		putative conjugative transposon protein	CDS	0.777725	0.0030685	0.035146	24.6168	20.6246	24.0753	20.8255	39.9103	33.6103	37.2228	43.7556
CDIF630erm_00536		putative replication initiation protein	CDS	-3.93233	6.89101e-07	0.000154531	7.50512	5.5987	3.1436	4.747	0.0426393	0.708829	0.180986	0.452489
CDIF630erm_00537		putative conjugative transposon protein	CDS	-3.56835	1.74276e-07	5.21084e-05	6.48442	5.26936	3.29694	4.63215	0.170557	0.354415	0.48263	0.633484
CDIF630erm_00538		putative conjugative transposon protein	CDS	-3.44314	3.95017e-06	0.00057942	1.44098	1.97601	1.61013	1.7227	0.213196	0	0.180986	0.180995
CDIF630erm_00539		putative conjugative transfer protein	CDS	-3.13485	9.61385e-09	4.92778e-06	17.652	15.3141	11.731	12.7863	1.53501	2.00835	1.6892	1.31222
CDIF630erm_00540		putative single-strand DNA-binding protein	CDS	-2.66593	0.00217343	0.0287419	0.540368	0.988005	0.920077	0.535951	0.170557	0	0.180986	0.0904977
CDIF630erm_00541		putative conjugative transposon protein	CDS	-2.97879	6.53783e-05	0.00372345	3.12213	1.52317	0.920077	1.60785	0.0426393	0.177207	0.361972	0.316742
CDIF630erm_00542		putative membrane protein	CDS	-2.99883	1.99824e-05	0.00174871	8.58585	6.5867	4.75373	5.12982	0.341114	1.35859	0.844602	0.633484
CDIF630erm_00543		putative conjugative transposon protein	CDS	-2.68997	0.000381882	0.0109048	0.240164	1.02917	0.651721	0.497669	0.0426393	0.177207	0.120657	0.0452489
CDIF630erm_00544		putative conjugative transposon protein	CDS	-2.31823	0.000544676	0.0127826	1.14078	1.44084	1.38012	1.03362	0.170557	0.64976	0.0603287	0.135747
CDIF630erm_00545		putative conjugative transposon protein	CDS	-3.61499	1.70542e-08	7.64879e-06	10.0268	9.75655	5.94216	6.04859	0.55431	0.590691	0.904931	0.542986
CDIF630erm_00546		putative conjugative transposon protein	CDS	-3.17183	2.65091e-06	0.00043234	4.74323	5.68103	3.64197	5.35951	0.298475	0.236276	0.422301	1.13122
CDIF630erm_00548		putative cell surface protein	CDS	-2.05585	0.000127591	0.00549397	2.28156	2.67585	2.64522	1.87583	0.426393	0.177207	0.422301	1.17647
CDIF630erm_00549		DNA topoisomerase protein, type IA	CDS	-2.21163	1.11277e-06	0.000221813	2.6418	3.16985	2.95191	2.18209	0.469032	0.708829	0.542958	0.633484
CDIF630erm_00550		putative conjugative transposon protein	CDS	0.264559	0.253294	0.464394	273.667	205.176	245.891	195.737	262.956	221.037	360.585	261.131
CDIF630erm_00551		putative DNA / RNA helicase	CDS	-1.46696	8.59302e-06	0.000963492	31.7617	22.0243	18.7466	17.9544	5.71366	8.26967	9.41128	9.32127
CDIF630erm_00552		putative nucleic acid-binding protein	CDS	-0.735839	0.0599241	0.201313	5.16352	4.36369	4.63872	6.54626	2.30252	2.83532	4.58498	2.76018
CDIF630erm_00553		putative endonuclease relaxase	CDS	-0.479599	0.058689	0.199221	37.1053	29.2285	29.8258	35.3728	16.9278	22.7416	31.0693	23.6199
CDIF630erm_00554		putative conjugative transposon protein	CDS	-0.708084	0.0284705	0.127055	10.3871	8.39804	11.6926	10.6425	5.15935	3.78042	10.0146	6.24434
CDIF630erm_00555		transcriptional regulator, HTH-type	CDS	0.349985	0.264284	0.476747	19.8736	14.4496	18.2099	16.8442	22.3856	19.8472	25.2174	20.9502
CDIF630erm_00556		transcriptional regulator, AraC family	CDS	0.481488	0.0738883	0.226785	124.525	110.533	114.971	133.414	146.508	152.575	217.968	157.964
CDIF630erm_00557		putative membrane protein	CDS	0.237998	0.235189	0.443903	7.56516	6.66904	6.47888	7.08221	7.67507	7.67898	8.26503	9.14027
CDIF630erm_00558		ABC-type transport system, cobalt-specific permease	CDS	-0.0744777	0.80609	0.901574	4.26291	5.4752	3.79532	6.04859	3.83753	6.61574	2.59413	5.56561
CDIF630erm_00559		ABC-type transport system, ATP-binding protein	CDS	-0.337945	0.313727	0.529635	5.94405	7.03954	7.47563	7.38847	4.43448	5.61156	5.91221	6.1086
CDIF630erm_00560		ABC-type transport system, multidrug-family permease	CDS	0.0228266	0.926142	0.967675	10.1469	10.7034	9.16243	11.1401	11.342	13.704	8.08405	8.68778
CDIF630erm_00561		ABC-type transport system, multidrug-family permease	CDS	0.0400846	0.875208	0.940475	15.7908	14.2849	13.3411	16.4996	11.47	19.7291	14.9615	15.4751
CDIF630erm_00562		putative drug / sodium antiporter, MATE family	CDS	0.51275	0.0320268	0.137476	33.3227	24.2473	24.3437	24.9217	29.3784	34.7326	49.8315	38.4615
CDIF630erm_00565		putative recombinase	CDS	-0.0525247	0.792118	0.893788	84.5977	59.198	60.3801	70.5924	80.3324	74.2498	46.8754	63.3937
CDIF630erm_00566		hypothetical protein	CDS	-0.542956	0.121204	0.30087	12.3684	12.1031	13.8395	12.212	13.0476	5.84784	6.99813	8.68778
CDIF630erm_00567		hypothetical protein	CDS	-0.14388	0.716251	0.852657	3.90266	4.69302	4.90708	5.43608	4.69032	2.30369	4.88663	5.24887
CDIF630erm_00568	cwp27	putative cell wall binding protein cwp27	CDS	-0.334462	0.0889884	0.25401	118.821	123.748	113.783	114.502	87.7942	79.2707	125.484	80.905
CDIF630erm_00569		transcriptional regulator, sigma-54-dependent	CDS	-0.25528	0.273707	0.487859	27.6789	30.2165	38.2599	30.8172	31.4251	18.9612	27.3289	28.6425
CDIF630erm_00570	ord	2,4-diaminopentanoate dehydrogenase	CDS	-0.634286	0.219422	0.426386	1.14078	0.411669	0.421702	0.612516	0.511671	0.590691	0.180986	0.316742
CDIF630erm_00572	ortB	2-amino-4-ketopentanoate thiolase, beta subunit	CDS	-0.699652	0.0827575	0.242791	2.70184	2.22301	1.64847	1.76098	1.91877	0.826967	1.2669	1.04072
CDIF630erm_00574	oraE	D-ornithine aminomutase, beta subunit	CDS	-0.145956	0.528941	0.719793	4.08278	3.58152	3.48863	2.71804	2.68627	3.01252	4.22301	2.62443
CDIF630erm_00575		putative reactivating factor for adenosylcobalamine-dependent D-ornithine aminomutase	CDS	-0.267438	0.431115	0.633129	1.86127	3.12868	1.49513	1.45472	0.852785	1.713	2.41315	1.67421
CDIF630erm_00576	orr	ornithine racemase	CDS	-0.883254	0.0278777	0.125502	1.3209	2.05834	1.61013	2.06724	0.639589	1.77207	0.603287	0.859728
CDIF630erm_00577		na+ / h+ antiporter, NhaA family	CDS	-0.0516129	0.81549	0.906267	6.18422	3.70502	4.75373	4.55559	3.66698	4.66646	5.79156	4.38914
CDIF630erm_00578		putative transcriptional regulator	CDS	-0.191093	0.641906	0.805019	0.720491	0.946838	0.651721	1.03362	0.213196	1.12231	0.904931	0.769231
CDIF630erm_00579		putative dioxygenase	CDS	-0.21217	0.173179	0.370302	77.753	63.1912	69.8492	67.3002	58.8848	56.411	66.6029	58.1448
CDIF630erm_00580		putative hydrolase, NUDIX family	CDS	-0.253377	0.249864	0.461609	369.672	264.415	277.595	279.575	196.951	241.652	305.927	254.842
CDIF630erm_00581		putative hydrolase	CDS	-0.201889	0.364369	0.576182	362.887	281.828	291.204	296.802	213.58	264.689	311.839	281.629
CDIF630erm_00582		transcriptional regulator, AraC family	CDS	-0.619915	0.0660384	0.212889	181.083	163.762	147.136	152.057	101.311	141.884	65.7583	110.09
CDIF630erm_00583		putative helicase, UvrD family	CDS	-0.620822	0.0661658	0.212963	487.592	454.277	421.204	458.966	274.597	378.278	195.948	336.018
CDIF630erm_00584		ABC-type transport system, ATP-binding protein	CDS	0.203234	0.461824	0.662016	10.5072	9.22138	7.28394	9.2643	8.35729	10.0417	12.7294	10.6335
CDIF630erm_00585		putative membrane protein	CDS	0.0711228	0.919341	0.962812	0	0.53517	1.11176	1.0719	0.682228	0.64976	0.723944	0.904977
CDIF630erm_00586		uncharacterized protein, beta-lactamase / transpeptidase-like	CDS	0.473737	0.211257	0.417396	3.06209	2.38768	2.64522	3.17743	4.17865	3.48508	4.64531	3.34842
CDIF630erm_00587		ABC-type transport system, ATP-binding protein	CDS	0.0438258	0.870926	0.938628	13.3891	11.6091	8.66406	11.1784	9.80703	10.278	14.5392	11.5837
CDIF630erm_00588		ABC-type transport system, permease	CDS	-0.213387	0.456404	0.657134	50.0141	33.3452	37.4165	37.4783	30.615	32.7243	35.413	37.6923
CDIF630erm_00589		two-component sensor histidine kinase	CDS	0.329122	0.0777021	0.234023	55.8981	47.7536	47.4223	44.6371	50.826	60.9002	76.1348	58.009
CDIF630erm_00590		two-component response regulator	CDS	0.350969	0.0590726	0.199983	26.1778	23.5886	22.0435	23.8881	26.5643	34.0238	34.7493	26.7421
CDIF630erm_00591		transcriptional regulator, TetR family	CDS	0.541307	0.0945197	0.262351	5.46373	13.3381	10.2742	17.1887	18.4202	20.9695	16.4697	11.6742
CDIF630erm_00592		putative beta-lactamase-like hydrolase	CDS	0.37155	0.556351	0.740518	0.840573	1.27617	1.49513	0.957056	1.74821	1.18138	1.56855	1.44796
CDIF630erm_00593		transcriptional regulator, RpiR family	CDS	0.292638	0.391341	0.5998	11.768	31.822	32.356	29.6304	32.5338	36.6228	35.1716	25.2036
CDIF630erm_00594		transcriptional regulator, RpiR family	CDS	0.396887	0.120176	0.300246	67.9663	96.8245	86.6789	101.448	98.9657	113.708	146.237	105.882
CDIF630erm_00595		putative hydrolase, HAD superfamily, subfamily IIB	CDS	-0.93825	0.0825021	0.242439	1.56106	1.31734	0.958414	0.459387	0.639589	0.826967	0.120657	0.588235
CDIF630erm_00596		oligo-1,6-glucosidase	CDS	-0.182692	0.679176	0.830002	0.600409	1.77018	0.805067	1.3016	0.852785	0.590691	1.56855	0.995475
CDIF630erm_00597		PTS system, sucrose-specific IIABC component	CDS	-0.0653704	0.77839	0.888975	7.32499	11.4032	12.2294	12.0589	10.1055	8.68316	10.5575	11.81
CDIF630erm_00598	blaR	regulatory protein BlaR	CDS	0.407388	0.13745	0.325218	72.5895	75.8706	73.1078	87.1304	91.5891	114.358	116.676	86.8778
CDIF630erm_00599	blaI	penicillinase repressor	CDS	0.406852	0.0513733	0.183467	19.9336	22.436	20.2034	25.4194	28.3125	26.9355	33.7237	27.7376
CDIF630erm_00600		putative reductase	CDS	-0.157531	0.621212	0.792641	33.743	35.033	34.2345	28.9414	24.0912	27.1127	35.8956	31.2217
CDIF630erm_00601		transcriptional regulator, MarR family	CDS	0.322317	0.312527	0.528583	13.6893	20.4599	21.1234	20.9787	26.0952	22.8007	27.8115	18.733
CDIF630erm_00602		putative iron-sulfur protein	CDS	0.281611	0.1541	0.345786	28.5795	35.5682	35.1163	35.1048	45.0697	39.4582	45.4275	33.4389
CDIF630erm_00603		uracil-DNA glycosylase-like protein	CDS	0.155633	0.622821	0.793566	4.20287	11.4856	9.39245	10.987	9.25272	10.6915	10.7385	9.63801
CDIF630erm_00604		hypothetical protein	CDS	0.602787	0.141454	0.330212	0.780532	5.14586	4.06367	4.0962	7.1634	4.66646	5.97254	3.8009
CDIF630erm_00605		hypothetical protein	CDS	0.259487	0.282131	0.496493	30.861	36.6385	35.7297	30.4727	40.5926	33.7875	43.9193	41.7647
CDIF630erm_00606	spaF	ABC-type transport system, lantibiotic / multidrug-family ATP-binding protein	CDS	-0.127174	0.674698	0.826781	11.8281	11.4032	8.70239	10.6807	9.80703	9.03757	11.5228	8.64253
CDIF630erm_00607	spaE	ABC-type transport system, lantibiotic / multidrug-family permease	CDS	0.0472318	0.871396	0.938628	11.5279	12.2266	10.0825	12.748	9.42328	13.4678	14.1169	11.1765
CDIF630erm_00608	spaG	ABC-type transport system, lantibiotic / multidrug-family permease	CDS	-0.014806	0.954134	0.980083	19.7535	17.0431	16.7531	17.3418	14.9664	17.6617	19.8481	17.6923
CDIF630erm_00609	spaR	two-component response regulator	CDS	0.333349	0.248464	0.459952	109.815	72.4126	70.8076	80.0481	81.0572	89.4897	152.028	97.0588
CDIF630erm_00610	spaK	two-component sensor histidine kinase	CDS	0.373472	0.0579755	0.197172	117.38	114.073	98.2949	113.851	126.084	148.441	169.946	130.226
CDIF630erm_00611		ABC-type transport system, permease	CDS	-0.0765951	0.711242	0.849795	3.90266	4.94003	3.68031	4.82356	4.43448	3.60321	4.34367	4.0724
CDIF630erm_00612		ABC-type transport system, ATP-binding protein	CDS	-0.640658	0.2551	0.466275	0.66045	0.53517	0.575048	1.22503	0.426393	0.531622	0.422301	0.542986
CDIF630erm_00613		two-component sensor histidine kinase	CDS	0.557379	0.0242058	0.115493	7.26495	8.23338	7.16893	6.4697	8.01618	13.9994	13.031	7.91855
CDIF630erm_00614		two-component response regulator	CDS	0.761065	0.00730584	0.0595652	4.86332	4.15786	5.75048	4.86184	6.35325	7.50177	11.9451	7.55656
CDIF630erm_00615		omega-amidase NIT2	CDS	0.131542	0.542906	0.73176	58.2998	51.4998	45.6972	53.4803	48.9925	50.445	74.3853	55.1131
CDIF630erm_00617	sugE	quaternary ammonium compound-resistance protein	CDS	0.228398	0.414122	0.620146	4.14282	2.51118	2.79857	2.75632	3.79489	3.2488	2.95611	4.20814
CDIF630erm_00618	purC1	phosphoribosylaminoimidazole-succinocarboxamide synthetase	CDS	0.0797936	0.740794	0.868051	174.899	123.212	122.83	102.137	131.798	132.965	159.268	128.733
CDIF630erm_00619	xpdH2	ribitol-5-phosphate dehydrogenase	CDS	-0.0241714	0.962608	0.983225	0.600409	0.164668	0.230019	0.459387	0.298475	0.236276	0.603287	0.271493
CDIF630erm_00620		PTS system, ribitol-specific IIA component	CDS	0.0385434	0.904986	0.958696	4.02274	3.12868	2.49188	2.75632	3.53906	4.07577	2.77512	2.30769
CDIF630erm_00621		PTS system, ribitol-specific IIB component	CDS	0.255715	0.383609	0.592506	5.40368	4.81653	4.25536	5.8189	5.79894	6.14319	7.84273	4.47964
CDIF630erm_00622		PTS system, ribitol-specific IIC component	CDS	0.0264393	0.917593	0.961543	11.1676	11.3209	7.59064	10.1065	9.25272	9.92361	13.031	8.73303
CDIF630erm_00623		PTS system, ribitol-specific IID component	CDS	0.0554812	0.817042	0.907532	6.72459	5.51636	6.4022	6.12516	7.54715	4.25297	5.6709	8.19004
CDIF630erm_00624		FIC domain-containing protein	CDS	0.143006	0.645976	0.808427	10.8674	11.8561	15.9863	12.5949	16.7572	11.8138	15.9871	12.1267
CDIF630erm_00625		hypothetical protein	CDS	-0.0100389	0.981132	0.989404	0.900614	1.81134	0.843404	1.26331	1.23654	1.94928	1.02559	0.633484
CDIF630erm_00626	cwpV	putative hemagglutinin / adhesin cwpV	CDS	-1.76037	3.06869e-05	0.00239358	96.6659	81.3046	102.435	90.882	21.277	33.4331	12.7294	42.0814
CDIF630erm_00627	dacF1	serine-type D-ala-D-ala carboxypeptidase	CDS	0.0821457	0.800443	0.898988	227.675	191.632	179.338	190.492	171.708	212.353	247.287	204.027
CDIF630erm_00628		transcription antiterminator	CDS	-0.11288	0.713131	0.851203	214.887	272.195	237.112	257.371	201.982	274.671	216.158	214.932
CDIF630erm_00629		putative membrane protein	CDS	0.539387	0.0345087	0.14167	47.0121	38.244	35.998	34.4923	47.5001	46.9009	80.1768	51.7647
CDIF630erm_00630		putative membrane protein	CDS	0.310796	0.251996	0.462724	10.5072	13.8732	18.0565	14.8535	16.075	14.8263	25.5794	14.7059
CDIF630erm_00631		hypothetical protein	CDS	-0.0610326	0.893416	0.951442	626.107	477.948	453.023	392.431	359.705	449.339	644.371	415.339
CDIF630erm_00632		two-component sensor histidine kinase	CDS	0.0551963	0.750311	0.873434	199.276	165.367	167.876	176.902	191.237	197.822	171.575	176.425
CDIF630erm_00633		two-component response regulator	CDS	-0.0660821	0.704466	0.846209	86.579	60.0213	73.4528	63.2805	74.3202	61.0774	64.6724	70.4977
CDIF630erm_00634		hypothetical protein	CDS	0.246244	0.30357	0.520434	6.18422	4.69302	4.17868	4.24933	6.52381	5.07994	6.57583	4.66063
CDIF630erm_00635		putative signaling protein	CDS	-0.127051	0.627837	0.796747	120.922	154.952	154.956	156.536	147.745	153.934	106.058	130.136
CDIF630erm_00636		putative transcriptional regulator	CDS	-0.327784	0.0975002	0.266144	114.918	102.876	99.1383	103.094	98.0277	87.4223	59.0015	90.1357
CDIF630erm_00637	yqjE	putative peptidase YqjE	CDS	0.339729	0.195849	0.400859	162.351	91.1023	104.505	117.565	122.886	164.094	161.983	152.76
CDIF630erm_00640		putative beta-lactamase-like hydrolase	CDS	0.544664	0.110294	0.286973	9.06618	6.62787	7.59064	8.00099	10.3187	11.0459	14.7805	9.50226
CDIF630erm_00641		putative amidohydrolase	CDS	0.343541	0.0339568	0.140852	69.8276	63.1088	54.7062	55.9303	71.7619	75.3131	88.9848	72.9864
CDIF630erm_00642		putative membrane protein	CDS	0.362463	0.0476666	0.174163	11.8281	15.3552	12.2677	13.973	15.009	19.9654	16.7111	17.0588
CDIF630erm_00643		putative membrane protein	CDS	0.161736	0.539132	0.729689	15.7908	11.0739	9.08576	8.42209	11.2994	11.2822	14.4789	12.4887
CDIF630erm_00644		transcriptional regulator, DeoR family	CDS	0.380653	0.308342	0.525324	10.1469	7.65704	7.82065	7.69473	10.4893	6.14319	17.1334	9.59276
CDIF630erm_00645		putative transcriptional regulator	CDS	0.323456	0.521946	0.712611	1.20082	2.14068	2.37687	1.14847	3.53906	0.472553	2.05118	2.48869
CDIF630erm_00646	cheY	chemotaxis protein CheY	CDS	-0.152124	0.605415	0.782503	20.3539	18.5663	22.0818	16.0785	22.5135	14.8854	14.1169	17.7828
CDIF630erm_00647	cheC	chemotaxis protein CheY-P phosphatase CheC	CDS	-0.348507	0.381056	0.589832	38.066	37.997	44.0487	31.2766	36.4992	27.6443	21.839	32.8507
CDIF630erm_00648	cheD	chemoreceptor glutamine deamidase CheD	CDS	-0.677116	0.102846	0.274154	65.1444	48.7828	50.1825	54.8202	35.4332	35.9731	19.6672	45.7466
CDIF630erm_00649	cheW1	purine-binding chemotaxis protein CheW	CDS	-0.792192	0.0450761	0.167426	51.7553	65.7023	60.7634	61.2133	38.5033	34.6145	20.6927	44.3891
CDIF630erm_00650		putative CheY-like chemosensory protein	CDS	-0.857149	0.00073828	0.0152652	128.848	144.578	128.466	143.558	71.5487	84.1144	53.3306	92.0814
CDIF630erm_00651		putative methyl-accepting chemotaxis receptor, MCP family	CDS	-1.09002	0.0057059	0.0503016	228.636	244.161	219.17	232.641	94.6592	145.369	53.2702	140.995
CDIF630erm_00652	cheA	chemotaxis protein CheA	CDS	-1.12406	0.00451355	0.0431192	170.816	186.486	192.258	178.089	87.1973	99.177	41.2045	106.199
CDIF630erm_00653	cheW2	chemotaxis protein CheW	CDS	-0.927013	0.0526753	0.186023	9.9668	37.9147	30.9759	35.0665	16.2456	20.3788	6.9378	16.3801
CDIF630erm_00654	cheR	methyl-accepting chemotaxis proteins methyltransferase, MCP family	CDS	-0.779913	0.0194275	0.100731	36.2047	59.8978	54.5146	49.1927	33.7277	33.315	20.6324	28.6878
CDIF630erm_00655	cheB	putative protein-glutamate methylesterase	CDS	-0.838696	0.00481294	0.0448541	35.8444	22.1066	32.7394	22.0506	20.8932	15.0626	12.7897	14.2081
CDIF630erm_00656		hypothetical protein	CDS	-0.879639	0.0092475	0.0670304	5.64385	7.20421	6.01884	6.66111	3.66698	4.43018	1.80986	3.93665
CDIF630erm_00657	arcB	Delta(1)-pyrroline-2-carboxylate reductase	CDS	-0.536686	0.0202811	0.103955	175.56	140.338	142.765	146.927	135.721	114.771	69.921	96.9683
CDIF630erm_00658		putative lipoprotein	CDS	0.193195	0.459581	0.659854	344.995	292.203	271.883	251.935	332.032	315.547	371.625	308.145
CDIF630erm_00659		putative membrane protein	CDS	0.457721	0.0590818	0.199983	91.3223	124.2	125.782	118.292	146.466	140.466	191.242	153.122
CDIF630erm_00660		transcriptional regulator, beta-lactam repressor	CDS	0.492268	0.0568647	0.194686	9.66659	15.9728	18.1332	13.6285	21.3623	17.3072	23.7695	18.4163
CDIF630erm_00661		putative penicillin-binding peptidase BlaR1-like, M56 family	CDS	0.360808	0.135385	0.32298	344.455	311.222	347.061	322.872	374.842	356.541	564.858	406.063
CDIF630erm_00662		hypothetical protein	CDS	0.543239	0.0076153	0.0600521	67.0057	59.7743	49.7992	58.5335	86.8988	80.0977	104.429	71.1765
CDIF630erm_00663		putative membrane protein	CDS	0.972933	0.0470417	0.172406	1.26086	0.494003	0.536712	1.22503	1.27918	2.06742	2.23216	1.31222
CDIF630erm_00664	sleC	spore cortex-lytic enzyme pre-pro-form	CDS	0.0591959	0.903156	0.958168	0.540368	0.494003	0.306692	0.68908	0.55431	0.295345	0.301644	0.904977
CDIF630erm_00665	prsW	protease PrsW	CDS	0.0577757	0.9076	0.958696	1.14078	0.782171	0.613385	0.574233	1.06598	1.18138	0.48263	0.452489
CDIF630erm_00666		putative RNA methyltransferase	CDS	-0.171691	0.522834	0.713552	35.184	30.2577	34.8096	24.6155	33.3439	24.6318	20.7531	32.0362
CDIF630erm_00667	spsB1	signal peptidase IB	CDS	-0.388037	0.115611	0.295443	141.396	102.217	96.5314	102.864	73.5527	100.122	72.2738	92.5339
CDIF630erm_00668	spsB2	signal peptidase IB	CDS	-0.403713	0.149936	0.340996	38.9065	53.3935	41.3651	49.92	40.3367	38.0405	24.6744	35.7014
CDIF630erm_00669		putative sugar isomerase / endonuclease	CDS	-0.553661	0.0211731	0.106102	68.927	86.0388	77.1331	78.5934	58.7995	60.5458	34.146	58.1448
CDIF630erm_00670	thrS/udk	fusion protein threonine-tRNA ligase / uridine kinase	CDS	-0.133762	0.57925	0.761021	178.202	170.102	154.65	172.576	151.284	167.697	144.367	152.353
CDIF630erm_00671	glsA	glutaminase	CDS	0.0539439	0.833675	0.915812	146.26	134.163	146.561	117.144	128.344	112.349	183.942	140.226
CDIF630erm_00672		transcriptional regulator, ArsR family	CDS	0.29823	0.300635	0.517848	340.372	326.001	344.109	293.204	377.656	338.82	508.993	377.602
CDIF630erm_00673	nfo	endonuclease IV	CDS	-0.100783	0.7479	0.872956	28.9397	32.9747	45.0071	35.2579	41.2748	22.8597	37.4641	30.9955
CDIF630erm_00674		putative aldo / keto reductase	CDS	0.257365	0.413869	0.620146	155.386	117.778	129.501	115.421	161.56	126.88	190.699	140.09
CDIF630erm_00675		putative RusA-like endodeoxyribonuclease	CDS	0.042852	0.907961	0.958696	14.1096	33.3452	47.8057	31.736	39.8251	25.6951	34.508	30.905
CDIF630erm_00676	queG	epoxyqueuosine reductase	CDS	-0.776016	0.00792113	0.0615908	15.7307	30.5047	27.7557	28.214	12.8771	20.1426	8.68733	18.009
CDIF630erm_00677		putative ATP-dependent protease	CDS	-0.759857	0.000930785	0.0175771	80.8751	65.8259	74.8329	68.5635	44.0464	43.0614	32.3362	51.8099
CDIF630erm_00678	nth	endonuclease III	CDS	-0.208614	0.380713	0.58981	41.9086	32.9747	34.2345	39.9666	35.8596	32.9606	29.1991	30.9502
CDIF630erm_00679	trmL	putative tRNA (cytidine(34)-2'-o)-methyltransferase	CDS	0.251708	0.254503	0.465551	226.354	156.311	163.467	185.363	185.31	191.148	283.907	210.543
CDIF630erm_00680		uncharacterized protein, DegV family	CDS	0.200333	0.406403	0.612936	155.746	131.446	163.927	134.064	184.5	125.463	201.92	160.452
CDIF630erm_00681		basic membrane lipoprotein	CDS	0.114203	0.651183	0.811608	59.2604	45.5717	47.0389	60.0265	57.4777	52.7487	53.6925	65.3846
CDIF630erm_00682		basic membrane lipoprotein	CDS	0.139853	0.732572	0.862925	87.2995	71.548	74.1045	71.1284	81.5263	80.4521	97.4309	75.6108
CDIF630erm_00683		uncharacterized protein	CDS	0.32789	0.314263	0.529635	4.80328	8.76855	6.44054	7.5416	9.59383	9.51012	9.47161	6.1086
CDIF630erm_00684		putative sporulation protein	CDS	-0.143558	0.772689	0.886603	5.82397	14.9024	12.8044	12.2503	12.4933	11.6957	7.72207	9.59276
CDIF630erm_00685		putative membrane protein	CDS	0.292706	0.313246	0.529405	30.0805	31.6573	32.1644	27.1421	44.7712	19.7881	49.1679	34.5249
CDIF630erm_00687	thrS	threonine--tRNA ligase	CDS	-0.0402196	0.891446	0.95062	1322.52	984.136	1161.25	1006.36	1232.74	977.239	1094.48	1046.74
CDIF630erm_00688		putative transposition, inversion, or recombination protein	CDS	0.35936	0.16446	0.359369	8.22561	12.8441	11.7693	11.1401	19.0597	13.2905	11.8848	12.2172
CDIF630erm_00689		two-component sensor histidine kinase	CDS	-0.023744	0.92776	0.968256	26.6582	74.8002	62.9869	69.0994	53.4696	71.4736	62.8022	42.1719
CDIF630erm_00690		HD domain protein	CDS	0.442672	0.134631	0.321953	108.614	78.8346	86.3339	86.135	103.315	105.852	155.045	124.932
CDIF630erm_00691		transporter, major facilitator superfamily (MFS)	CDS	-0.0913385	0.804534	0.900587	27.859	23.9591	26.7206	28.0992	19.9978	30.9522	21.4167	27.7376
CDIF630erm_00692		transcriptional regulator, TetR family	CDS	0.170491	0.706806	0.847464	4.74323	7.28654	9.00909	10.5659	8.48521	10.8096	6.63616	9.72851
CDIF630erm_00693	gapN	glyceraldehyde-3-phosphate dehydrogenase (NADP+)	CDS	0.0587801	0.764228	0.881972	73.6102	50.1001	59.8433	62.8211	70.6106	58.3012	78.005	49.6833
CDIF630erm_00694		transcriptional regulator, TetR family	CDS	0.674811	0.0155205	0.0888217	22.2752	13.4204	13.1494	13.7433	18.5054	26.3448	35.8353	19.1855
CDIF630erm_00695		putative PEP-utilizing enzyme	CDS	0.616931	0.0267044	0.121941	139.475	87.4385	88.8258	103.285	116.661	164.685	228.404	132.851
CDIF630erm_00696		putative diguanylate kinase signaling protein	CDS	-0.044806	0.851195	0.926151	44.9106	71.054	68.1624	78.0957	55.3031	57.7696	81.0215	60.2262
CDIF630erm_00697		putative diguanylate kinase signaling protein	CDS	0.000817195	0.997135	0.998805	29.9004	59.0333	53.6712	57.1937	47.0737	56.1156	54.0545	42.8054
CDIF630erm_00698		transcriptional regulator, GntR family	CDS	0.32336	0.220872	0.427909	95.1048	106.005	103.125	100.453	111.587	125.404	152.33	117.104
CDIF630erm_00699		hypothetical protein	CDS	0.215704	0.443623	0.645466	44.6705	28.0346	32.1644	28.5585	32.2779	32.3699	49.6505	40.5882
CDIF630erm_00700		uncharacterized protein	CDS	0.0508702	0.831192	0.91454	13.9895	14.9024	11.5776	11.1784	10.873	15.1217	14.9012	12.6244
CDIF630erm_00701		uncharacterized protein	CDS	0.0786406	0.773033	0.886608	14.7701	19.0603	17.4048	17.2653	15.606	18.784	21.5977	16.4253
CDIF630erm_00702		uncharacterized protein with P-loop containing nucleoside triphosphate hydrolase domain	CDS	-1.00459	0.0185778	0.0982174	18.3725	22.6006	16.293	21.8209	7.84562	14.4129	4.10235	13.0317
CDIF630erm_00703		GTP binding domain protein	CDS	-1.2778	0.000214769	0.00778376	82.9165	77.0644	68.124	77.3301	20.9359	47.4915	16.5301	40.9955
CDIF630erm_00704		putative ATPase, P-type, heavy metal translocating	CDS	-3.5328	1.98327e-09	1.4232e-06	47.7926	29.3108	28.4457	33.1524	2.21724	2.83532	3.86104	3.07692
CDIF630erm_00705		hypothetical protein	CDS	-4.09063	1.57774e-07	5.21084e-05	5.40368	3.70502	3.41195	3.67509	0.0852785	0.531622	0.0603287	0.271493
CDIF630erm_00706		putative lipoprotein	CDS	0.517645	0.195217	0.399794	2.82192	2.55235	3.06692	2.06724	4.13601	2.77625	4.404	3.71041
CDIF630erm_00707		hypothetical protein	CDS	0.140523	0.50934	0.703701	10.8674	10.1271	11.1559	8.91976	9.21008	11.0459	13.6343	11.4027
CDIF630erm_00708		uncharacterized protein, YbdN-like	CDS	-0.174522	0.335118	0.549294	222.212	192.785	215.643	179.314	187.101	163.444	173.324	193.756
CDIF630erm_00709		uncharacterized protein, YbdM-like	CDS	0.0215284	0.909638	0.959219	128.187	96.6598	104.352	93.9829	109.626	105.261	110.221	104.389
CDIF630erm_00710		putative spore coat protein, CotJA-like	CDS	-0.0551381	0.912604	0.959397	0.360246	0.411669	0.268356	0.229693	0.426393	0.413484	0.180986	0.180995
CDIF630erm_00711	cotF	spore coat peptide assembly protein CotF	CDS	-0.373682	0.600676	0.778655	1.14078	0.288168	0.268356	0.68908	0.127918	0.118138	1.02559	0.542986
CDIF630erm_00712	cotCB	spore-coat protein, manganese catalase	CDS	-0.0765116	0.811004	0.904105	2.28156	2.01718	3.25861	1.03362	2.3878	2.12649	2.23216	1.40271
CDIF630erm_00713		hypothetical protein	CDS	0.914872	0.227633	0.435599	0.180123	0.164668	0.230019	0.0765645	0.511671	0.354415	0.120657	0.226244
CDIF630erm_00714	ogt1	methylated-DNA--protein-cysteine methyltransferase	CDS	0.379422	0.072218	0.224345	25.7576	21.1186	23.8453	22.7014	25.6262	28.7666	42.1094	25.0679
CDIF630erm_00715		hypothetical protein	CDS	0.371078	0.222176	0.428879	71.0885	66.361	64.5204	65.0798	72.9558	73.3638	117.279	81.8099
CDIF630erm_00716		hypothetical protein	CDS	0.0851035	0.696211	0.841306	41.9086	27.9111	33.6978	27.2187	37.2667	25.7541	43.1954	32.3982
CDIF630erm_00717		uncharacterized protein, GrpB-like	CDS	0.0409717	0.849492	0.926151	40.8278	30.4223	38.8349	37.172	37.5652	24.8681	46.8151	42.2172
CDIF630erm_00718		chloride ion channel protein	CDS	0.244918	0.256925	0.467942	71.809	53.0641	55.3963	49.0013	52.7874	62.0225	93.9318	62.9412
CDIF630erm_00719		chloride ion channel protein	CDS	0.284979	0.168809	0.365605	88.3803	70.3542	80.3917	66.4197	83.8288	80.8065	124.337	83.3032
CDIF630erm_00720		uncharacterized protein, YcgI-like	CDS	0.520449	0.083328	0.244066	37.2854	29.352	32.9694	31.6211	39.1428	41.1121	67.3268	40.6787
CDIF630erm_00721		uncharacterized protein, GrpB / dephospho-CoA kinase family	CDS	0.120107	0.728546	0.860726	12.1283	5.4752	7.78232	8.03927	8.86897	6.02505	12.4277	8.91403
CDIF630erm_00722		two-component sensor histidine kinase	CDS	0.031515	0.910748	0.959219	12.7287	13.7497	11.386	11.9441	10.6172	13.645	14.7805	11.9005
CDIF630erm_00723		two-component response regulator	CDS	0.37857	0.144678	0.334993	14.0496	17.0431	14.1845	14.5855	15.4781	17.1891	26.5446	18.6878
CDIF630erm_00724		ABC-type transport system, permease	CDS	0.393268	0.187532	0.38939	3.36229	5.18703	4.37037	5.1681	7.29131	4.7846	5.97254	5.74661
CDIF630erm_00725		ABC-type transport system, ATP-binding protein	CDS	-0.118004	0.759515	0.87849	1.26086	1.07034	1.11176	1.03362	1.32182	0.531622	1.62888	0.633484
CDIF630erm_00726		hypothetical protein	CDS	0.672556	0.0783748	0.234536	5.16352	9.75655	5.71214	8.95804	8.27202	18.4886	13.0913	7.51131
CDIF630erm_00727		transcriptional regulator, TetR family	CDS	0.477766	0.102688	0.274031	341.693	323.613	354.115	335.199	398.592	399.248	617.404	471.222
CDIF630erm_00728		transcriptional regulator, MerR family	CDS	0.656368	0.0030635	0.035146	36.8051	38.3675	36.4197	42.4933	55.1752	55.7612	71.4292	60.543
CDIF630erm_00729		putative membrane protein	CDS	0.811748	0.00145796	0.0232497	13.5693	15.4376	14.6446	16.9207	25.2424	27.6443	28.3545	25.1584
CDIF630erm_00730		transcriptional regulator, LytR family	CDS	0.824374	0.05572	0.192419	1.08074	2.67585	2.45354	3.63681	5.24463	5.78877	3.13709	3.43891
CDIF630erm_00731	yvrJ	uncharacterized protein YvrJ	CDS	0.746825	0.0373438	0.14946	2.58176	2.79935	2.18518	3.40712	4.94615	4.60739	5.85188	3.07692
CDIF630erm_00732		hypothetical protein	CDS	0.627767	0.101525	0.273068	13.4492	6.54553	9.85249	11.1784	12.8344	17.0119	20.0895	13.4389
CDIF630erm_00734		hypothetical protein	CDS	0.517139	0.126597	0.30921	8.46577	8.89205	7.82065	10.1448	11.8964	13.1133	14.5995	10.9955
CDIF630erm_00735		putative transcriptional regulator, activator mor	CDS	-0.476457	0.33562	0.549865	2.10143	1.56434	0.498375	1.7227	2.00405	0.708829	0.723944	0.678733
CDIF630erm_00736		putative phage protein	CDS	0.171874	0.508105	0.702806	8.70594	7.16304	6.44054	10.0299	10.0202	9.62826	8.80799	7.9638
CDIF630erm_00737		putative replicative helicase DnaB-like	CDS	-0.414422	0.138374	0.325351	6.12418	5.3517	7.62897	7.12049	5.24463	4.7846	3.92137	5.70136
CDIF630erm_00738		putative transcriptional regulator, activator mor	CDS	0.0320194	0.955963	0.981401	0.0600409	0.288168	0.920077	0.267976	0.59695	0.236276	0.422301	0.361991
CDIF630erm_00739		putative ferredoxin	CDS	-0.573517	0.339309	0.552378	0.780532	0.864505	2.79857	0.650798	0.213196	1.35859	1.2669	0.723982
CDIF630erm_00740		putative membrane protein	CDS	-0.128825	0.786185	0.891617	3.60246	1.64668	7.28394	2.1438	2.3878	5.31622	3.31808	2.48869
CDIF630erm_00741		transcriptional regulator, crp family	CDS	0.726527	0.0155215	0.0888217	21.3145	26.1821	25.9155	26.0319	40.4647	30.5387	55.4421	38.19
CDIF630erm_00742		putative drug / sodium antiporter, MATE family	CDS	0.60463	0.0860106	0.248475	2.82192	3.33452	3.45029	3.82822	4.30657	4.07577	7.48076	4.66063
CDIF630erm_00743		putative transcriptional regulator	CDS	-0.267419	0.366401	0.578375	9.36639	7.28654	6.74723	6.01031	9.50855	6.20225	3.25775	5.33937
CDIF630erm_00745		armadillo-type fold protein	CDS	-0.387036	0.114407	0.29321	35.0039	31.4927	30.8993	33.1907	21.6181	35.7959	16.8317	25.6109
CDIF630erm_00746		hypothetical protein	CDS	-0.155956	0.379459	0.588629	11.1676	14.4084	12.8811	13.3222	11.8964	12.1682	10.9798	11.448
CDIF630erm_00747		putative hydrolase	CDS	-0.349616	0.120333	0.300246	23.5961	21.8596	26.2222	23.4287	17.61	20.2016	16.0474	20.7692
CDIF630erm_00748		putative radical SAM superfamily protein	CDS	-0.501322	0.0936784	0.260961	30.2606	23.7533	22.6569	26.1468	17.61	21.0286	13.8153	20.1357
CDIF630erm_00749		putative N-acetyltransferase	CDS	0.0977981	0.797717	0.897244	3.72254	8.43921	7.36062	6.77595	7.80298	9.7464	5.30893	5.38461
CDIF630erm_00750		hypothetical protein	CDS	0.157063	0.786502	0.891617	0.300205	4.32252	3.45029	2.48834	4.26393	5.43436	1.44789	0.81448
CDIF630erm_00751		putative transposition, inversion, or recombination protein	CDS	0.168881	0.511347	0.704845	17.2317	19.1014	21.0084	21.6295	24.6881	17.071	25.2777	21.7647
CDIF630erm_00752		hypothetical protein	CDS	0.125171	0.739198	0.866801	6.42438	5.80453	6.70889	6.20172	7.84562	6.14319	5.97254	7.42081
CDIF630erm_00753		putative membrane protein	CDS	0.46965	0.208665	0.414556	16.0309	15.3552	18.4399	22.2037	23.2384	22.0328	33.6634	20.905
CDIF630erm_00754		transcriptional regulator, HTH-type	CDS	0.46869	0.221717	0.428439	14.1697	12.4736	9.66081	12.6714	14.4547	19.6109	19.9688	13.7557
CDIF630erm_00755		hypothetical protein	CDS	0.430619	0.0823383	0.24233	84.9579	124.489	126.664	88.4319	193.412	110.105	120.718	147.964
CDIF630erm_00756		transcriptional regulatory protein, YcbL-like	CDS	0.0125755	0.977458	0.987704	40.9479	32.2337	30.2092	36.215	34.9216	35.3824	33.7841	36.6968
CDIF630erm_00757		two-component sensor histidine kinase	CDS	-0.0436999	0.920967	0.963672	30.741	36.1445	30.6692	32.8462	37.1388	32.1336	24.4935	32.7149
CDIF630erm_00758		ABC-type transport system, lantibiotic / multidrug-family ATP-binding protein	CDS	-0.172343	0.663666	0.819984	56.0182	46.2304	45.6972	45.5941	44.8139	40.5805	41.6871	44.6154
CDIF630erm_00759		ABC-type transport system, lantibiotic / multidrug-family permease	CDS	0.138149	0.729855	0.861137	10.0268	24.4943	22.3119	21.8592	21.277	21.0877	23.5885	20.7692
CDIF630erm_00760		transcriptional regulator, GntR family	CDS	0.271697	0.295211	0.512143	29.0598	46.6421	44.8538	42.2636	47.2869	52.6896	54.8991	41.8099
CDIF630erm_00761		putative peptidase, S9 family	CDS	-0.593476	0.0769615	0.233109	1.56106	1.27617	1.34178	1.0719	0.938064	0.945105	0.603287	0.950226
CDIF630erm_00762		putative peptidase, S9 family	CDS	0.388858	0.151043	0.342479	4.50307	2.96402	5.44379	3.82822	4.81824	4.0167	7.11879	5.97285
CDIF630erm_00763		putative permease	CDS	0.184063	0.501664	0.697606	22.4553	16.7138	17.6731	18.6817	17.8232	14.6491	35.1113	18.2353
CDIF630erm_00764		transcriptional regulator, GntR family	CDS	0.390686	0.0854703	0.248013	22.5154	16.6726	17.4431	17.1122	21.277	19.4928	34.0857	21.81
CDIF630erm_00765		ABC-type transport system, multidrug-family ATP-binding protein	CDS	0.223662	0.301039	0.518048	45.5711	38.0794	39.0649	34.8368	39.2708	40.5805	58.6395	45.4751
CDIF630erm_00766		ABC-type transport system, permease protein	CDS	0.239497	0.429006	0.63145	10.7473	22.1066	16.1397	21.438	18.1217	30.6569	20.8737	13.6652
CDIF630erm_00767		hypothetical protein	CDS	0.19543	0.577218	0.759464	5.40368	6.42203	4.44704	4.28761	5.03143	6.20225	7.96339	4.38914
CDIF630erm_00768		putative beta-lactamase-like protein	CDS	0.230516	0.521283	0.712248	31.5215	29.7637	34.6179	31.3531	36.4139	33.374	44.8846	34.6606
CDIF630erm_00769		chloride ion channel protein	CDS	0.193861	0.425082	0.629985	5.10348	6.7102	6.28719	5.85718	8.10146	6.43853	6.63616	6.24434
CDIF630erm_00770	cdu2	na(+) / h(+) antiporter	CDS	0.671872	0.0101432	0.0702586	6.84467	5.92803	7.85899	5.78062	9.21008	9.09664	14.1772	9.63801
CDIF630erm_00771	cdu1	transcriptional regulator, beta-lactam repressor	CDS	0.690085	0.0190733	0.0994692	5.10348	13.5851	12.536	9.87682	16.8851	18.6068	14.9615	16.0633
CDIF630erm_00773	toxB	toxin B	CDS	-0.462331	0.0958106	0.26377	25.8776	31.6985	23.9987	30.7023	21.3623	28.5304	10.6782	20.905
CDIF630erm_00774	tcdE	holin-like pore-forming protein	CDS	-0.475596	0.340533	0.553868	0.720491	1.48201	0.920077	0.765645	0.639589	1.12231	0.422301	0.633484
CDIF630erm_00775		putative amidase	CDS	-0.0606018	0.930685	0.96988	0.600409	0.247001	0.383365	0.459387	0.255836	0.826967	0.120657	0.40724
CDIF630erm_00776	toxA	toxin A	CDS	-0.153608	0.41012	0.61667	177.481	188.174	171.096	200.599	140.965	215.011	127.776	179.14
CDIF630erm_00777	tcdC	negative regulator of toxin gene expression	CDS	0.29147	0.174102	0.371389	40.0473	26.4703	31.9343	24.9983	38.6738	29.0029	46.2721	37.0588
CDIF630erm_00778		pathogenicity locus protein	CDS	0.682005	0.138955	0.326093	1.14078	1.77018	2.72189	1.68442	3.70962	1.35859	3.43874	3.30317
CDIF630erm_00779		hypothetical protein	CDS	0.629309	0.0157768	0.0892487	7.98545	5.7222	7.43729	4.0962	11.1288	8.2106	11.4021	8.23529
CDIF630erm_00780	cdd2	ABC-type transport system, lantibiotic / multidrug-family permease	CDS	-0.37257	0.467351	0.667272	0.720491	0.494003	1.45679	0.803927	0.298475	0.767898	1.20657	0.497737
CDIF630erm_00782	cdd4	ABC-type transport system, lantibiotic / multidrug-family ATP-binding protein	CDS	0.87879	0.119331	0.299628	0.420287	0.53517	0.421702	0.34454	0.383753	1.41766	0.663616	0.769231
CDIF630erm_00783		two-component response regulator	CDS	0.14729	0.712745	0.851025	10.7473	9.30372	9.92916	8.00099	12.3227	6.67481	13.3326	9.68326
CDIF630erm_00784		two-component sensor histidine kinase	CDS	0.213368	0.281647	0.496493	42.8092	41.8667	43.8953	39.4307	42.3834	46.0148	62.8022	43.6199
CDIF630erm_00785		transcriptional regulator, beta-lactam repressor	CDS	0.356925	0.539425	0.729698	0.300205	1.81134	1.45679	1.68442	1.57765	1.89021	1.87019	1.53846
CDIF630erm_00786		putative enzyme, glyoxalase family	CDS	0.519862	0.073319	0.225616	11.3477	11.5267	10.6959	10.6042	14.4973	11.5185	18.5812	18.733
CDIF630erm_00787		uncharacterized protein, GTP cyclohydrolase-like	CDS	0.551653	0.0276689	0.125013	773.507	689.216	787.548	685.06	1017.63	930.102	1319.27	1035.52
CDIF630erm_00788		putative methyltransferase	CDS	0.462679	0.123064	0.30389	50.7346	43.6781	55.933	43.0292	65.835	53.9301	84.1585	62.5792
CDIF630erm_00789		putative acetyltransferase	CDS	0.435743	0.0387874	0.15327	19.2131	14.4496	15.373	17.2653	19.4435	20.0835	26.243	23.8914
CDIF630erm_00790	rsiT	extracytoplasmic function (ECF) anti-sigma factor rsiT	CDS	0.363995	0.221125	0.427938	4.38299	8.39804	6.36387	6.24	8.99688	10.6324	7.11879	6.0181
CDIF630erm_00791	csfT	extracytoplasmic function (ECF) sigma factor csfT	CDS	0.684438	0.0564125	0.194193	1.50102	1.44084	1.11176	1.56957	1.66293	2.95345	1.80986	2.62443
CDIF630erm_00792		putative ester cyclase	CDS	0.142839	0.787492	0.891894	0.900614	0.617503	1.11176	1.03362	0.810146	1.18138	0.844602	1.22172
CDIF630erm_00793		snoal-like polyketide cyclase	CDS	-0.703509	0.0507488	0.182087	1.86127	0.946838	0.920077	1.22503	0.682228	1.06324	0.48263	0.769231
CDIF630erm_00794		transporter, major facilitator superfamily (MFS)	CDS	0.214237	0.378325	0.587886	10.8674	9.67422	10.1975	8.99632	10.7025	9.86454	15.8664	9.68326
CDIF630erm_00795		putative sodium:solute symporter	CDS	0.265203	0.161657	0.356083	24.2565	21.942	24.5737	21.7826	23.0252	26.463	32.3965	29.3665
CDIF630erm_00796		transcriptional regulator, LacI family	CDS	0.393249	0.0631998	0.207441	52.836	43.7604	46.1189	43.3738	57.6909	51.5673	80.4785	54.6606
CDIF630erm_00797		putative ATP-dependent peptidase, M41 family	CDS	0.294207	0.429262	0.631485	2.28156	1.56434	1.07342	2.22037	2.60099	1.89021	2.59413	1.62896
CDIF630erm_00798	infC	translation initiation factor IF-3	CDS	-0.0824892	0.671131	0.823515	746.369	472.761	518.962	556.853	515.509	528.964	575.415	547.466
CDIF630erm_00799	rpmI	50S ribosomal protein L35	CDS	0.223472	0.586503	0.767458	324.942	242.144	336.71	326.05	275.62	215.779	495.54	448.959
CDIF630erm_00800	rplT	50S ribosomal protein L20	CDS	0.272429	0.423292	0.62837	2630.87	1744.61	2167.2	1904.2	2300.09	2175.63	3176.73	2550
CDIF630erm_00801		DNA-binding protein	CDS	0.03733	0.904911	0.958696	3.84262	3.74619	4.02534	3.98135	4.43448	3.89856	3.25775	4.38914
CDIF630erm_00802		putative 5'-nucleotidase	CDS	-0.121422	0.583277	0.764911	26.6582	23.671	21.3918	25.1897	31.1267	20.556	16.7714	20.543
CDIF630erm_00803		putative 5'-nucleotidase	CDS	-0.653098	0.0271461	0.123136	6.06413	4.98119	4.79207	5.1681	4.39184	3.18973	3.19742	2.53394
CDIF630erm_00804		putative dehydrogenase, NAD(P)-binding	CDS	-0.0562915	0.814492	0.905889	5.22356	6.3397	4.17868	4.5173	4.5624	4.7846	5.85188	4.29864
CDIF630erm_00805		putative metallo-hydrolase / oxidoreductase	CDS	0.495555	0.0486089	0.176706	63.4633	48.0829	47.6523	57.4999	61.1447	71.828	104.55	68.009
CDIF630erm_00806		transcriptional regulator, MerR family	CDS	0.483897	0.0220696	0.108851	8.82602	7.03954	9.66081	9.87682	11.0436	11.7547	15.6855	11.086
CDIF630erm_00807		transcriptional regulator, TetR family	CDS	0.870916	0.000158961	0.00663199	21.0744	17.5371	16.4464	20.6341	29.6343	32.7833	47.539	28.5068
CDIF630erm_00808		hypothetical protein	CDS	0.537885	0.2102	0.415994	0.480328	4.07552	3.10526	3.4454	5.5431	5.13901	2.83545	2.80543
CDIF630erm_00809		putative exported metalloendopeptidase	CDS	0.584638	0.0119073	0.0761556	12.3084	14.9436	10.3125	13.7433	16.6293	20.7332	23.4075	16.2443
CDIF630erm_00810	ktrB	ktr system potassium uptake protein B	CDS	0.175839	0.32044	0.535217	223.532	170.102	182.75	185.86	180.492	207.746	264.119	208.688
CDIF630erm_00811	ktrC	ktr system potassium uptake protein C	CDS	0.119707	0.520018	0.711814	57.8194	47.7124	53.5945	51.3748	54.962	42.5297	71.7912	59.4118
CDIF630erm_00812		putative tRNA / rRNA methyltransferase, SpoU	CDS	0.211824	0.257686	0.468472	48.2729	44.2956	38.6816	43.9863	43.7052	42.5297	66.9045	49.819
CDIF630erm_00814	pheS	phenylalanyl-tRNA synthetase alpha chain	CDS	-0.590143	0.0519493	0.184184	480.388	361.075	342.307	367.28	211.405	364.633	177.427	276.833
CDIF630erm_00815	pheT	phenylalanyl-tRNA synthetase subunit beta	CDS	-0.619275	0.0075338	0.0598879	1227.6	952.808	947.181	972.445	592.174	816.217	508.692	751.991
CDIF630erm_00816		putative cell-division protein	CDS	-0.20198	0.411916	0.618133	658.049	461.398	434.123	506.972	334.676	496.18	491.92	468.552
CDIF630erm_00817		putative membrane protein	CDS	-0.410981	0.156962	0.350018	8.9461	11.5679	11.501	11.6761	7.84562	10.1008	5.36925	9.54751
CDIF630erm_00818		putative peptidase, U32 family	CDS	-0.826222	0.00132033	0.0217014	233.199	191.014	190.456	195.431	113.591	131.842	71.8515	139.547
CDIF630erm_00819		putative metal-dependent phosphohydrolase	CDS	-0.0693157	0.709579	0.848812	119.301	98.0184	106.652	100.261	100.245	89.9032	120.416	93.7556
CDIF630erm_00820	mutX	8-oxo-dGTP diphosphatase	CDS	-0.0188959	0.922955	0.964908	39.3869	30.2165	33.3145	28.2906	38.5885	29.1211	32.2155	29.5023
CDIF630erm_00821		putative nitroreductase-like oxidoreductase	CDS	0.0359184	0.852305	0.926254	184.986	125.724	150.279	133.452	144.249	131.724	171.635	161.765
CDIF630erm_00822		putative diguanylate kinase signaling protein	CDS	-0.265087	0.170325	0.366602	254.634	256.346	263.832	253.964	211.235	206.978	198.904	238.959
CDIF630erm_00823	pepD	cytosol non-specific dipeptidase	CDS	0.0164831	0.938809	0.972977	3869.88	2914.33	2707.82	2757.74	2488.04	2973.42	4180.06	2749
CDIF630erm_00824	mutS2	endonuclease MutS2	CDS	-0.761372	0.00576774	0.0507222	288.797	229.835	232.051	235.665	114.742	179.57	109.436	178.1
CDIF630erm_00825	ybbK	uncharacterized protein YbbK	CDS	-1.07825	0.00475758	0.0445697	18.1924	16.0963	21.6218	16.5379	9.63647	8.9785	4.94695	10.6787
CDIF630erm_00826	argS	arginine--tRNA ligase	CDS	-0.183249	0.330737	0.545602	760.899	651.219	643.786	666.57	569.703	683.134	543.381	601.493
CDIF630erm_00827		hypothetical protein	CDS	-0.5023	0.089533	0.254956	43.1094	100.447	83.382	88.8913	52.6168	72.3596	40.7822	57.2851
CDIF630erm_00828		hypothetical protein	CDS	-0.272237	0.528541	0.719699	9.72663	26.7173	11.1943	17.9926	7.24867	27.8806	9.65259	9.72851
CDIF630erm_00829		putative radical SAM domain-containing protein	CDS	-0.409693	0.0342187	0.141375	159.048	170.266	170.406	172.538	131.457	148.441	90.855	135.294
CDIF630erm_00830		tetratricopeptide repeat protein	CDS	-0.313664	0.108906	0.284807	109.935	102.464	118.307	102.941	109.839	71.4145	71.7912	95.7918
CDIF630erm_00831	ptb2	phosphate butyryltransferase	CDS	-0.0747641	0.685649	0.834035	112.757	87.3561	84.6471	87.3983	88.8602	73.3047	113.116	78.0543
CDIF630erm_00832	cooS	anaerobic carbon monoxide dehydrogenase	CDS	-0.263528	0.258335	0.469082	445.684	374.248	348.709	352.694	285.214	329.96	337.358	314.796
CDIF630erm_00833	cooC	carbon monoxide dehydrogenase, accessory protein	CDS	-0.639566	0.0326226	0.138606	42.7491	52.9818	35.8063	42.5316	23.7501	43.8293	15.2028	28.9593
CDIF630erm_00834	fhs	formate--tetrahydrofolate ligase	CDS	-0.360115	0.0981798	0.266809	1191.21	820.703	765.581	837.079	506.085	770.143	872.293	667.602
CDIF630erm_00835	fchA	methenyltetrahydrofolate cyclohydrolase	CDS	-1.17811	6.48472e-05	0.00372345	100.929	100.859	91.3176	93.5618	34.2393	53.5757	31.3709	51.6742
CDIF630erm_00836	folD	bifunctional methylenetetrahydrofolate dehydrogenase (NADP+) / methenyl tetrahydrofolate cyclohydrolase	CDS	-1.26523	0.000125113	0.00549397	93.4237	83.5276	76.8648	82.3451	27.8008	46.9009	20.2704	44.8416
CDIF630erm_00837	metV	putative electron bifurcating methylenetetrahydrofolate reductase, small subunit	CDS	-1.13171	0.000418253	0.0115078	85.4383	63.5617	67.3956	75.0332	24.9866	44.3018	24.3728	39.3213
CDIF630erm_00838	metF	putative electron bifurcating methylenetetrahydrofolate reductase, large subunit	CDS	-1.47013	0.000105355	0.00510829	49.5938	46.4362	47.6523	41.3065	11.9816	24.5727	10.2559	19.9547
CDIF630erm_00839	lpdA	glycine cleavage system, dihydrolipoyl dehydrogenase subunit	CDS	-1.58225	0.000336539	0.0100479	129.809	117.202	101.17	101.065	26.7775	61.4319	14.5995	47.1946
CDIF630erm_00840		acetyl-CoA synthase, nickel-inserting subunit	CDS	-1.46371	0.00055762	0.0129918	84.3575	73.6064	55.0129	66.4197	15.0943	44.8925	10.8592	30.4525
CDIF630erm_00841	acsD	corrinoid / iron-sulfur protein, small subunit	CDS	-0.552852	0.0136291	0.0823952	134.552	113.415	103.47	127.135	60.633	95.9282	83.4346	86.2443
CDIF630erm_00842	acsC	corrinoid / iron-sulfur protein, large subunit	CDS	-1.36232	0.000278499	0.00908414	158.208	141.038	114.396	142.372	31.2972	87.186	28.9578	68.8235
CDIF630erm_00843	acsE	5-methyltetrahydrofolate:corrinoid / iron-sulfur protein co-methyltransferase	CDS	-1.06096	0.000679754	0.0146582	118.401	96.4128	82.5386	99.6486	29.6343	72.8913	32.1552	55.6109
CDIF630erm_00844	cdhC	acetyl-CoA synthase, subunit alpha / beta	CDS	-0.822235	0.000367422	0.0106833	317.557	264.127	224.077	249.447	111.928	187.367	125.484	171.991
CDIF630erm_00845	gcvH	glycine cleavage system, H protein	CDS	-0.299933	0.351427	0.563693	216.568	147.789	139.967	136.782	114.529	111.818	157.398	136.968
CDIF630erm_00846		ATP-dependent reductive activator of CoFeSP	CDS	-1.00606	0.000429907	0.0115078	52.2356	48.8239	45.3521	43.8714	23.7927	30.0071	12.1864	28.6878
CDIF630erm_00847		putative radical SAM superfamily protein	CDS	-1.23437	6.35173e-05	0.00372345	57.159	53.764	42.8986	59.1843	17.7379	30.8341	13.1517	28.7783
CDIF630erm_00848		putative radical SAM superfamily protein	CDS	-1.3491	0.00369396	0.0384172	40.1073	39.5202	32.8928	42.6081	13.5593	19.6109	5.42958	22.2172
CDIF630erm_00849	lipM	octanoyltransferase	CDS	-1.20355	0.000178216	0.0068757	24.3766	21.6538	21.7368	21.3615	12.0669	7.20643	5.91221	13.3937
CDIF630erm_00850		putative RNA-binding protein	CDS	0.150523	0.678685	0.829939	25.9377	41.5786	43.627	40.3495	57.9468	17.4254	51.581	41.2217
CDIF630erm_00851		hypothetical protein	CDS	0.133619	0.596296	0.774784	634.933	499.272	477.405	521.021	487.878	501.851	837.061	512.805
CDIF630erm_00852		uncharacterized protein	CDS	0.199386	0.368097	0.578761	424.129	314.227	301.939	313.187	373.051	327.952	516.715	336.335
CDIF630erm_00853	hisK	histidinol-phosphatase	CDS	0.528238	0.0176931	0.0961406	39.7471	57.8806	64.7504	58.3038	87.581	76.2582	83.133	71.4027
CDIF630erm_00854		putative exported protein	CDS	0.626277	0.119333	0.299628	0.66045	3.49919	3.52696	2.7946	3.88017	4.60739	5.42958	2.53394
CDIF630erm_00855		putative exported protein	CDS	0.397688	0.176075	0.373159	8.88606	9.30372	8.12735	11.5612	11.342	9.15571	18.7019	10.7692
CDIF630erm_00856		2-aminoethylphosphonate--pyruvate transaminase	CDS	0.302555	0.180713	0.378736	7.74528	8.10988	8.97075	6.69939	6.60909	9.68733	12.1864	10.4525
CDIF630erm_00857	glpK1	glycerol kinase	CDS	0.181788	0.665519	0.82086	2.28156	1.07034	1.22677	0.765645	1.44973	0.826967	2.05118	1.62896
CDIF630erm_00858	eutH1	ethanolamine utilization protein EutH	CDS	0.524139	0.0800004	0.237029	6.36434	5.92803	4.71539	5.39779	6.99284	5.84784	11.6434	7.73756
CDIF630erm_00859		transcriptional regulator, DeoR family	CDS	0.753718	0.00141219	0.0227217	62.3825	65.0848	44.4321	53.9397	82.507	92.8566	118.606	86.8326
CDIF630erm_00861		putative MotA / TolQ / ExbB proton channel	CDS	0.0981141	0.681268	0.831425	117.8	81.5928	95.8797	85.9819	91.2907	87.245	133.869	95.6561
CDIF630erm_00862		putative OmpA / MotB proton channel	CDS	0.088383	0.742801	0.86955	145.659	105.717	122.984	124.456	122.929	93.4473	187.743	126.199
CDIF630erm_00863		putative membrane protein	CDS	0.0216176	0.966215	0.984352	0.600409	0.65867	1.34178	0.574233	1.10862	0.413484	0.784273	0.904977
CDIF630erm_00864		putative lipoprotein	CDS	0.0346629	0.857691	0.928885	98.9475	105.387	118.575	115.076	124.549	107.919	107.807	108.371
CDIF630erm_00865		putative diguanylate kinase signaling protein	CDS	0.00314418	0.986819	0.992629	181.023	185.663	173.128	193.478	199.296	203.788	157.82	173.982
CDIF630erm_00866		putative DNA helicase, UvrD / REP type	CDS	0.0568814	0.736481	0.865407	124.885	117.367	121.335	134.907	137.64	130.306	119.27	131.312
CDIF630erm_00868		ABC-type transport system, aminoacid-family extracellular solute-binding protein	CDS	0.123443	0.543599	0.732145	64.0036	47.0538	50.1825	50.4943	69.4594	55.4659	45.6688	59.9547
CDIF630erm_00869		ABC-type transport system, aminoacid-family permease	CDS	-0.041604	0.825088	0.910495	180.483	126.259	118.46	140.419	126.852	163.385	119.21	140.045
CDIF630erm_00870		ABC-type transport system, aminoacid-family ATP-binding protein	CDS	-0.0567873	0.803811	0.900409	60.9416	43.7604	47.8823	46.9723	50.9966	52.4534	40.2392	48.0995
CDIF630erm_00871	iscS1	cysteine desulfurase	CDS	-0.422723	0.0601051	0.201549	107.173	124.159	141.232	127.595	117.343	91.1436	65.0947	99.5022
CDIF630erm_00872	thiI	sulfurtransferase ThiI	CDS	-0.485469	0.0108635	0.072182	238.062	180.887	197.817	187.851	154.226	143.124	120.416	156.878
CDIF630erm_00873		putative cell surface protein	CDS	-0.307949	0.17709	0.374424	242.746	177.553	209.854	179.62	162.754	154.702	168.076	168.552
CDIF630erm_00874		putative nitroreductase-like oxidoreductase	CDS	0.553012	0.0334568	0.139935	200.417	159.851	151.506	152.708	205.564	221.45	310.572	237.285
CDIF630erm_00875		putative diguanylate kinase signaling protein	CDS	2.41505	0.00352389	0.0377081	101.469	34.5802	31.3593	31.736	32.9601	301.784	399.074	327.285
CDIF630erm_00876	pflA	formate C-acetyltransferase activating enzyme	CDS	0.371016	0.038644	0.15304	165.113	136.921	130.383	146.047	159.94	187.84	231.059	169.276
CDIF630erm_00877	plfB	formate C-acetyltransferase	CDS	0.121191	0.497652	0.693967	5021.82	3571.56	3484.1	4197.07	4061.77	4916.79	4828.53	3893.62
CDIF630erm_00878		putative Ca2+ / na+ antiporter	CDS	-0.150615	0.588533	0.768714	4.68319	4.19902	4.25536	4.01963	4.30657	4.13484	3.74038	3.25792
CDIF630erm_00879	cshA1	DEAD-box ATP-dependent RNA helicase CshA	CDS	-0.722183	0.00158914	0.0243668	981.309	801.025	1018.45	851.244	638.523	550.996	410.175	614.027
CDIF630erm_00880	srlR	transcription antiterminator, PTS operon regulator	CDS	-0.402967	0.14218	0.331475	3.72254	3.37568	3.48863	3.29227	2.00405	2.83532	2.95611	2.71493
CDIF630erm_00881	srlM	sorbitol operon activator protein	CDS	-1.13783	0.0636576	0.208131	0.420287	0.823338	0.690058	0.34454	0.0426393	0.590691	0.0603287	0.361991
CDIF630erm_00882	srlA	PTS system, sorbitol-specific IIC component	CDS	-0.534451	0.134558	0.321953	1.26086	0.782171	0.920077	0.535951	0.895424	0.590691	0.301644	0.542986
CDIF630erm_00883	srlEa	PTS system, sorbitol-specific IIB N-terminal component	CDS	-1.05646	0.021691	0.108094	0.780532	1.23501	0.88174	0.765645	0.426393	0.118138	0.603287	0.588235
CDIF630erm_00884	srlEb	PTS system, sorbitol-specific IIB C-terminal component	CDS	0.29747	0.251007	0.462264	2.3416	3.49919	3.37362	2.56491	3.88017	4.13484	2.59413	3.8914
CDIF630erm_00885	srlB	PTS system, sorbitol-specific IIA component	CDS	0.691571	0.0742907	0.22763	0.780532	3.82852	3.25861	5.09154	6.52381	5.07994	4.64531	4.88688
CDIF630erm_00886	srlD	sorbitol 6-phosphate 2-dehydrogenase	CDS	-0.00549007	0.984763	0.991672	1.56106	1.15267	1.41845	1.87583	1.74821	1.18138	1.93052	1.13122
CDIF630erm_00887		putative molybdopterin oxidoreductase	CDS	-0.340851	0.135727	0.323364	43.2895	34.8272	35.7297	39.2776	33.5997	31.0113	23.8298	32.3982
CDIF630erm_00888	spoIIAA	anti-sigma F factor antagonist (stage II sporulation protein AA)	CDS	-0.29547	0.190924	0.393698	11.5879	8.43921	8.24236	9.14945	6.86492	10.1008	6.21386	7.28507
CDIF630erm_00889	spoIIAB	anti-sigma F factor (stage II sporulation protein AB)	CDS	-0.369454	0.123807	0.305138	18.4926	13.6674	15.4496	13.8582	14.7105	11.5775	8.80799	12.3982
CDIF630erm_00890	sigF	RNA polymerase sigma-F factor	CDS	-0.220344	0.375468	0.585673	8.22561	14.8201	12.0377	10.987	14.071	9.7464	6.15353	9.54751
CDIF630erm_00892	spoVAD	stage V sporulation protein AD	CDS	0.0297615	0.950237	0.978535	0.360246	0.164668	0.766731	1.11018	0.255836	0.767898	0.904931	0.633484
CDIF630erm_00893	spoVAE	stage V sporulation protein AE	CDS	1.27739	0.00302633	0.0349147	1.50102	0.494003	0.843404	0.535951	1.79085	1.94928	1.93052	2.30769
CDIF630erm_00894		transcriptional regulator, LacI family	CDS	0.561018	0.0336273	0.140133	49.1135	54.3815	44.7387	54.7053	68.7771	66.4527	88.5022	75.7013
CDIF630erm_00895		putative membrane protein	CDS	0.539066	0.0250372	0.117583	10.9875	9.22138	8.85574	8.03927	10.6598	13.645	15.3838	14.2081
CDIF630erm_00896		hypothetical protein	CDS	0.479071	0.0803087	0.237501	4.62315	3.41685	2.87524	3.82822	4.98879	5.43436	5.42958	4.66063
CDIF630erm_00897		putative amidohydrolase, M20D peptidase family	CDS	0.69049	0.0220525	0.108851	10.8674	8.19221	9.20077	8.15411	13.7298	13.8222	15.9268	15.2489
CDIF630erm_00898		hypothetical protein	CDS	0.382643	0.264659	0.477054	23.5961	15.1082	14.1462	16.3082	16.9704	21.9146	29.3801	21.8552
CDIF630erm_00899		putative penicillin-binding protein	CDS	0.0991109	0.606879	0.783267	1640.98	1254.68	1177.09	1292.75	1095.15	1562.38	1714.6	1374.93
CDIF630erm_00900	yunB	putative sporulation protein YunB	CDS	0.416667	0.0437609	0.164537	8.52581	7.0807	8.51071	7.50332	9.16744	9.27385	12.3674	11.4027
CDIF630erm_00901	spoIVB2	stage IV sporulation protein b, S55 peptidase family	CDS	0.302294	0.272736	0.486612	9.06618	10.2917	7.05392	8.00099	8.10146	12.3454	13.8153	8.23529
CDIF630erm_00902		putative N-acetylmuramoyl-L-alanine amidase	CDS	0.142225	0.50443	0.699655	31.7016	27.3348	29.9792	25.0749	29.8048	26.3448	36.9815	32.7602
CDIF630erm_00904		ABC-type transport system, ATP-binding protein	CDS	0.260844	0.149209	0.340996	411.16	344.237	349.859	357.479	452.36	397.948	473.46	428.823
CDIF630erm_00905		putative membrane protein	CDS	0.45194	0.185705	0.386939	16.8115	68.6664	79.855	71.9706	89.8836	98.1138	70.2226	66.6516
CDIF630erm_00906		putative metal-binding protein	CDS	0.280055	0.19767	0.402976	11.9481	11.7326	13.8778	10.7956	17.3115	12.4636	14.1169	14.7964
CDIF630erm_00907		putative GTP-binding protein, HflX type	CDS	-0.0431463	0.768719	0.884027	131.91	112.509	117.808	126.906	113.207	121.269	120.416	119.819
CDIF630erm_00908		armadillo-type fold protein	CDS	-0.000729705	0.996557	0.998633	235.18	200.359	197.472	181.381	189.361	204.202	235.704	184.706
CDIF630erm_00909		putative hydrolase, NUDIX family	CDS	-0.192882	0.559351	0.743866	69.8276	64.4262	96.2631	61.4813	68.2228	42.5888	79.3926	65.2489
CDIF630erm_00910		IMPACT family member protein	CDS	0.245716	0.35686	0.569325	11.9481	6.50437	9.66081	7.57988	12.7918	7.67898	10.3765	11.3575
CDIF630erm_00911		putative membrane protein, TauE-like	CDS	0.228798	0.625275	0.79617	0.480328	0.205834	0.498375	0.574233	0.682228	0.354415	0.301644	0.678733
CDIF630erm_00912		putative membrane protein, TauE-like	CDS	1.10807	0.0710893	0.221992	0.300205	0.164668	0	0.229693	0.213196	0.413484	0.542958	0.316742
CDIF630erm_00913	nadE	NAD+ synthase	CDS	-0.326517	0.176816	0.374286	174.839	159.563	180.565	160.671	165.184	126.113	112.694	134.751
CDIF630erm_00914		transcriptional regulatory protein	CDS	0.0330402	0.911894	0.959219	234.4	223.372	288.943	215.414	323.845	147.909	256.457	256.154
CDIF630erm_00915		transcriptional regulator, LacI family	CDS	0.48323	0.0597758	0.201197	76.312	64.7967	58.0799	60.7539	74.8319	87.4223	124.337	76.7873
CDIF630erm_00916		hydroxymethylglutaryl-CoA lyase	CDS	1.10939	0.111896	0.289561	0.240164	0	0.421702	0.382822	0.383753	0.177207	0.844602	0.904977
CDIF630erm_00917		dicarboxylate carrier, MatC-like	CDS	0.869699	0.0270831	0.123136	1.0207	0.494003	0.460038	1.0719	1.32182	1.18138	2.1115	0.950226
CDIF630erm_00918		putative acetyl-CoA:hydroxymethylglutarate CoA-transferase	CDS	0.707356	0.0631393	0.207441	1.62111	0.494003	0.958414	1.60785	1.87613	1.5358	2.23216	1.9457
CDIF630erm_00920		putative na / lactate symporter	CDS	0.805725	0.0276083	0.124916	0.540368	0.494003	0.536712	0.421105	0.724867	0.886036	1.08592	0.81448
CDIF630erm_00921		putative acetyl-CoA:lactate CoA-transferase	CDS	0.570193	0.193187	0.396768	0.960655	0.782171	0.383365	1.14847	0.852785	1.18138	1.08592	1.71946
CDIF630erm_00922	acrC	acryloyl-CoA dehydrogenase, catalytic subunit	CDS	-0.671219	0.0857069	0.248013	2.16147	1.11151	2.4152	1.49301	0.724867	1.35859	0.965259	1.44796
CDIF630erm_00923	etfB2	acryloyl-CoA dehydrogenase, electron transfer flavoprotein beta subunit	CDS	0.839977	0.120734	0.300356	0.120082	0.452836	0.383365	0.803927	0.895424	1.24045	0.422301	0.723982
CDIF630erm_00924	etfA2	acryloyl-CoA dehydrogenase, electron transfer flavoprotein alpha subunit	CDS	0.412499	0.153288	0.345041	3.9627	2.67585	2.68356	2.60319	4.00809	3.42601	4.10235	4.25339
CDIF630erm_00925		transcriptional regulator, sigma-54-dependent	CDS	0.290256	0.349807	0.562616	18.5527	13.3381	14.8746	16.002	23.3663	13.9403	21.0547	18.3258
CDIF630erm_00926		uncharacterized protein	CDS	0.335633	0.206429	0.411939	125.666	221.643	188.577	168.748	243.769	216.547	235.342	193.62
CDIF630erm_00927		hypothetical protein	CDS	-0.643044	0.0226606	0.110771	71.5688	63.3558	67.0889	64.8884	55.1752	37.6861	26.4843	51.448
CDIF630erm_00928	floX	putative flavodoxin	CDS	0.0104429	0.945307	0.977155	146.38	114.732	112.939	124.034	127.15	114.948	129.646	129.909
CDIF630erm_00929		putative signaling protein	CDS	-0.263134	0.166424	0.361809	502.603	503.348	491.474	531.128	432.575	479.405	350.57	427.783
CDIF630erm_00930		putative universal stress protein A (UspA)	CDS	-0.0438997	0.900239	0.955922	106.212	92.8725	98.4482	93.9063	123.441	74.3089	85.9081	95.9728
CDIF630erm_00931		PTS system, fructose-type IIB component	CDS	0.320675	0.391247	0.5998	20.4139	81.5928	78.9733	63.7016	100.799	75.4903	67.8698	61.5837
CDIF630erm_00932		transcriptional regulator, GntR family	CDS	0.863305	0.00020138	0.00737296	45.9914	57.469	52.6744	55.7772	88.3912	86.8906	116.434	93.8914
CDIF630erm_00933		transporter, major facilitator superfamily (MFS)	CDS	0.522066	0.0837995	0.244847	3.24221	4.28136	5.17543	4.90013	6.09741	6.14319	5.30893	7.7828
CDIF630erm_00934	bglF1	PTS system, beta-glucoside-specific IIABC component, bglF1	CDS	0.63597	0.0459592	0.170002	37.0453	35.6505	26.3372	32.9993	45.3255	52.4534	66.0599	41.3575
CDIF630erm_00935	tlpB1	transposase-like protein B	CDS	0.848766	0.000275057	0.00905416	60.161	69.3662	53.5178	60.8305	95.9383	122.746	128.741	91.8552
CDIF630erm_00936	bglC	6-phospho-beta-glucosidase	CDS	0.384378	0.0890631	0.254021	143.258	124.242	105.962	133.107	160.366	178.743	157.88	164.208
CDIF630erm_00937		transcription antiterminator, PTS operon regulator	CDS	0.549569	0.00369004	0.0384172	59.0202	68.0077	61.6068	68.2955	96.7911	86.7134	101.232	91.3575
CDIF630erm_00938		two-component response regulator	CDS	1.36511	1.66282e-05	0.00157005	83.9372	57.5925	57.5431	71.3198	127.577	157.006	249.459	162.443
CDIF630erm_00939		two-component sensor histidine kinase	CDS	1.53584	5.73276e-07	0.000137128	72.5295	56.6456	49.8375	55.8921	142.671	162.322	230.275	145.792
CDIF630erm_00940		ABC-type transport system, multidrug-family ATP-binding protein	CDS	1.41888	2.6401e-05	0.00215288	31.8217	23.3005	18.0948	23.8498	53.3417	61.0184	87.6576	57.4208
CDIF630erm_00942		ABC-type transport system, multidrug-family permease	CDS	1.3541	7.82544e-05	0.00424436	15.7307	15.9728	13.5328	15.9254	30.7855	36.5047	53.5719	35.5656
CDIF630erm_00943		ABC-type transport system, multidrug-family permease	CDS	1.45133	0.000334214	0.0100479	38.9065	24.3708	21.4685	22.7014	57.2645	67.8113	99.3614	69.1855
CDIF630erm_00944	rbr1	putative rubrerythrin	CDS	6.81526	7.16791e-14	8.7792e-11	213.866	158.204	183.709	149.492	19188.2	14841.9	25583.7	19808.6
CDIF630erm_00945	perR	peroxide-responsive repressor	CDS	6.88424	7.34047e-14	8.7792e-11	127.047	97.8537	112.978	107.343	12190.7	12592.7	15152.6	12658.1
CDIF630erm_00946	dsr (rbo)	desulfoferrodoxin	CDS	6.84043	3.35525e-14	8.7792e-11	266.522	209.334	202.034	214.113	22100.2	25394.3	30934.6	23790.2
CDIF630erm_00947		oxidative stress glutamate dehydrogenase (glutamate synthase-like) (rubredoxin)	CDS	6.30764	1.01501e-13	9.10466e-11	91.3223	75.2942	85.2221	78.2106	7174.91	6923.49	4760.3	7285.34
CDIF630erm_00948		putative metallo-beta-lactamase superfamily protein	CDS	2.72765	5.99984e-09	3.58791e-06	23.0557	21.2833	18.1332	22.8162	131.499	161.436	104.791	167.195
CDIF630erm_00949		na / leu symporter	CDS	-0.987441	0.000892764	0.0172217	266.582	177.882	225.496	225.1	95.5546	96.578	158.966	100.362
CDIF630erm_00950	cshA2	DEAD-box ATP-dependent RNA helicase CshA	CDS	-0.397153	0.228545	0.436878	55.8381	49.2768	46.8856	48.8098	32.7896	35.3233	48.6853	35.7014
CDIF630erm_00951		citrate (Re)-synthase	CDS	-0.470465	0.271889	0.486067	274.087	166.644	213.765	195.239	154.311	177.916	110.703	170.271
CDIF630erm_00952	acnB	aconitate hydratase	CDS	-0.441449	0.274799	0.488591	650.183	427.477	466.249	471.446	329.943	488.619	277.21	388.28
CDIF630erm_00953	icd	isocitrate dehydrogenase (NAD+)	CDS	-0.181617	0.678894	0.829939	275.348	189.409	208.014	203.087	195.842	211.467	177.608	187.285
CDIF630erm_00954		transcriptional regulator, MarR family	CDS	-0.230229	0.384226	0.592951	33.9231	38.738	39.7167	44.5605	44.8991	27.4081	26.0017	35.4299
CDIF630erm_00955		putative acetyltransferase	CDS	-0.23358	0.212429	0.418559	60.8815	60.9682	58.6549	59.9117	47.6281	51.6264	49.6505	55.5656
CDIF630erm_00956		putative nitroreductase-like oxidoreductase	CDS	0.059061	0.713713	0.851327	138.935	129.346	116.351	128.667	127.236	133.555	149.615	124.344
CDIF630erm_00957		putative DNA-binding protein	CDS	0.00614295	0.973942	0.987148	100.208	89.9908	88.5574	91.2266	92.3566	85.8274	107.264	86.1086
CDIF630erm_00958		putative membrane protein	CDS	-0.184295	0.747697	0.872956	7.32499	64.879	46.0422	52.8295	40.5073	66.5709	27.2082	16.5158
CDIF630erm_00959		putative isomerase / hydrolase	CDS	-0.551732	0.0250216	0.117583	155.146	123.665	112.096	137.931	87.3678	102.071	76.1348	95.1584
CDIF630erm_00960	purH'	phosphoribosylaminoimidazolecarboxamide formyltransferase	CDS	-0.222472	0.193695	0.397585	609.656	582.841	516.93	566.807	449.887	547.216	535.538	418.326
CDIF630erm_00961		(PP2C)-like protein	CDS	-0.371837	0.341368	0.554473	19.3932	27.6641	33.3911	27.3335	30.3165	16.0077	14.8409	22.0814
CDIF630erm_00962		putative glycosyl transferase, group 1	CDS	-0.243809	0.175106	0.372203	85.7985	96.0835	96.148	87.4366	90.31	77.8531	63.3451	77.1041
CDIF630erm_00963	cwp25	putative cell wall-binding protein cwp25	CDS	0.35957	0.206751	0.412281	264.06	177.223	205.062	193.555	264.193	223.399	345.744	244.253
CDIF630erm_00964		putative nuclease	CDS	0.435623	0.278086	0.492484	0.900614	3.66385	3.33528	2.90945	3.53906	3.36694	5.18827	2.71493
CDIF630erm_00965		hypothetical protein	CDS	0.50672	0.0433404	0.163518	46.6518	47.9594	45.0454	47.7379	55.7295	65.9802	87.9593	56.6516
CDIF630erm_00966		hypothetical protein	CDS	0.124773	0.654035	0.813899	1.80123	1.97601	2.56855	2.41178	2.60099	2.36276	2.35282	2.26244
CDIF630erm_00967		hypothetical protein	CDS	-0.602593	0.0565043	0.194193	4.56311	9.42722	10.6192	11.9058	7.29131	6.02505	4.64531	6.1086
CDIF630erm_00968		putative AbgB-like amidohydrolase	CDS	0.111037	0.603423	0.781054	182.284	139.309	143.187	151.177	170.77	165.571	162.827	166.018
CDIF630erm_00969		putative NifU-like protein	CDS	-0.0535223	0.876858	0.941482	22.5154	18.5663	24.7271	24.6155	24.816	15.9487	24.4935	21.8552
CDIF630erm_00970		putative membrane protein	CDS	0.41315	0.14557	0.335788	17.8922	17.0843	14.8746	16.2317	22.5562	22.0918	24.4331	18.914
CDIF630erm_00971		transcriptional regulator, MarR family	CDS	0.276011	0.384228	0.592951	11.9481	14.2849	11.0409	12.5949	13.1755	16.1259	17.5557	13.5747
CDIF630erm_00972	oppB	ABC-type transport system, oligopeptide-family permease	CDS	-0.112996	0.602782	0.780505	634.933	640.351	644.207	609.606	567.656	548.397	630.435	592.081
CDIF630erm_00973	oppC	ABC-type transport system, oligopeptide-family permease	CDS	-0.428539	0.140682	0.329053	502.963	516.48	479.59	456.784	385.16	427.188	288.251	352.579
CDIF630erm_00974	oppA	ABC-type transport system, oligopeptide-family extracellular solute-binding protein	CDS	-0.490042	0.00759165	0.0600016	1475.45	1148.72	1162.48	1177.41	853.979	955.088	750.61	974.706
CDIF630erm_00975	oppD	ABC-type transport system, ATP-binding component	CDS	-0.356246	0.0889548	0.25401	972.363	737.258	725.021	755.653	545.953	640.959	612.578	692.715
CDIF630erm_00981		PTS system, maltose-specific IIB component	CDS	-0.701341	0.337698	0.551353	0.480328	0.53517	0.11501	0.306258	0.0852785	0	0.301644	0.452489
CDIF630erm_00982		PTS system, maltose-specific IIC component	CDS	-0.452244	0.113841	0.29273	2.40164	1.85251	2.49188	2.67976	1.4071	2.12649	1.50822	1.8552
CDIF630erm_00983		PTS system, maltose-specific IIA component	CDS	0.296815	0.311303	0.528311	3.42233	3.08752	3.79532	3.63681	3.66698	5.13901	4.10235	4.25339
CDIF630erm_00984	malH1	maltose-6'-phosphate glucosidase	CDS	0.0370362	0.828586	0.913073	22.2752	15.6846	18.7082	19.0263	21.0212	21.5602	16.7111	18.3258
CDIF630erm_00985		putative ADP-ribose binding protein	CDS	-0.299359	0.133646	0.320484	46.892	60.68	61.8368	50.6857	48.3956	44.42	45.7895	40.2715
CDIF630erm_00986		uncharacterized protein	CDS	-0.0839265	0.586112	0.767228	73.6102	79.6168	77.8615	84.5654	76.6654	64.5034	84.9428	71.7194
CDIF630erm_00987		hypothetical protein	CDS	-0.268605	0.46942	0.669315	0.900614	2.34651	2.45354	2.3735	2.43044	1.77207	1.2669	1.26697
CDIF630erm_00988		dna binding domain, excisionase family	CDS	0.416618	0.0351986	0.143332	123.504	100.9	105.387	97.7345	132.992	116.071	191.363	130.226
CDIF630erm_00989	modA	ABC-type transport system, molybdenum-specific extracellular solute-binding protein	CDS	0.57153	0.160833	0.355118	15.1904	12.8852	9.43079	13.6668	15.9897	21.0286	21.4167	17.6018
CDIF630erm_00990	modB	ABC-type transport system, molybdenum-specific permease	CDS	0.251602	0.340404	0.553868	46.892	23.2593	30.3242	30.0133	39.0149	37.7451	45.2465	33.2579
CDIF630erm_00991	modC	ABC-type transport system, molybdenum-specific ATP-binding protein	CDS	0.195735	0.319585	0.534829	65.985	49.6061	54.4762	56.3514	66.7304	64.3853	74.2043	53.9819
CDIF630erm_00992	maa1	maltose O-acetyltransferase	CDS	0.352936	0.119219	0.299628	48.9334	30.1753	35.3846	34.7603	44.4301	47.1962	60.6303	38.3258
CDIF630erm_00993		ABC-type transport system, sugar-family extracellular solute-binding protein	CDS	0.252219	0.689651	0.83662	1150.56	895.05	620.362	870.844	630.379	991.77	1182.14	1408.14
CDIF630erm_00994		ABC-type transport system, sugar-family ATP-binding protein	CDS	-0.0722278	0.915298	0.96026	457.032	371.037	230.863	398.327	222.236	335.217	324.689	503.891
CDIF630erm_00995		ABC-type transport system, sugar-specific permease	CDS	0.111918	0.853335	0.926254	143.258	117.49	73.1461	105.506	89.4998	108.156	112.694	164.389
CDIF630erm_00996		ABC-type transport system, sugar-family extracellular solute-binding protein	CDS	0.214293	0.519723	0.711742	35.0039	27.1701	26.5289	27.7929	27.2891	33.8466	41.5665	32.4434
CDIF630erm_00997		ABC-type transport system, sugar-family ATP-binding protein	CDS	-0.0617282	0.790294	0.892532	24.4367	18.5663	22.9636	18.1458	17.6953	17.4845	26.9066	18.5068
CDIF630erm_00998		ABC-type transport system, sugar-specific permease	CDS	-0.320433	0.415486	0.621051	29.36	24.3708	20.8934	15.3129	10.1908	17.3663	24.0108	20.4525
CDIF630erm_00999	nnr	bifunctional NAD(P)H-hydrate repair enzyme Nnr	CDS	-0.418663	0.0193417	0.100432	101.469	98.1007	97.0298	79.7036	79.0532	62.5542	59.6651	80.181
CDIF630erm_01000		putative protease	CDS	-0.0150919	0.926761	0.967944	56.4985	46.1069	52.4827	45.7473	59.098	47.905	43.859	47.828
CDIF630erm_01001		putative protein modulating protease activity	CDS	0.0850134	0.698241	0.84268	141.637	126.094	131.341	128.475	149.28	128.652	151.847	129.774
CDIF630erm_01002	glgC	glucose-1-phosphate adenylyltransferase	CDS	-0.786393	0.00256801	0.0315549	113.357	78.9581	79.51	83.7232	47.3296	60.3095	34.0857	64.3439
CDIF630erm_01003	glgD	glycogen biosynthesis protein	CDS	-0.851451	0.0100523	0.0701703	60.7014	62.2443	52.4827	60.0648	31.5531	42.8842	14.2979	41.7195
CDIF630erm_01004	glgA	glycogen synthase	CDS	-0.66994	0.0103704	0.0707389	88.4403	93.243	89.4392	90.1546	57.563	73.2457	31.0693	65.1584
CDIF630erm_01005	glgP	glycogen phosphorylase	CDS	-0.640265	0.00798127	0.0615908	222.692	217.196	202.455	228.392	130.817	176.144	89.9501	161.719
CDIF630erm_01006	amyB	amylopullulanase	CDS	-0.444966	0.0441192	0.165068	68.2065	62.6972	76.2514	67.7978	55.2178	55.6431	33.0601	58.009
CDIF630erm_01007		transcriptional regulator, GntR family	CDS	0.329772	0.183507	0.383459	91.5624	79.9873	88.5191	69.8268	110.862	78.5619	128.741	96.4253
CDIF630erm_01008	speA1	arginine decarboxylase	CDS	1.15865	0.00123034	0.0206844	65.6848	31.3692	33.5828	42.4933	107.067	110.695	87.9593	80.543
CDIF630erm_01009	speH	S-adenosylmethionine decarboxylase proenzyme	CDS	0.916646	0.00923594	0.0670304	8.52581	4.89886	6.78557	6.08687	17.8658	10.5734	10.6179	10.4525
CDIF630erm_01010	speE	spermidine synthase	CDS	0.9562	0.00034158	0.0100479	41.008	35.8564	36.8414	46.0152	98.454	82.5195	79.2116	49.7285
CDIF630erm_01011	speB	agmatinase	CDS	0.849924	0.000252081	0.00861396	63.1631	56.3163	52.3294	61.4813	109.327	109.987	128.44	72.7602
CDIF630erm_01012	cspA	cold shock protein	CDS	-0.20696	0.50783	0.702806	166.013	105.881	170.406	107.305	140.88	51.5082	131.336	152.308
CDIF630erm_01013		ferredoxin hydrogenase	CDS	0.130691	0.764981	0.88199	934.597	761.752	726.822	815.565	771.557	876.585	1056.6	841.086
CDIF630erm_01014		ferredoxin hydrogenase	CDS	-0.199551	0.504452	0.699655	199.816	146.142	167.684	153.741	137.128	174.136	121.321	148.552
CDIF630erm_01015		metallo-beta-lactamase superfamily exported protein	CDS	-0.0347491	0.847386	0.924702	115.279	106.54	118	110.789	116.235	104.493	105.153	113.982
CDIF630erm_01016		hypothetical protein	CDS	0.0301001	0.853157	0.926254	24.917	20.9539	26.1455	23.3522	22.5988	23.096	24.6141	27.0588
CDIF630erm_01017		uncharacterized protein	CDS	-0.311139	0.260821	0.471924	21.8549	40.7141	32.0493	39.3158	35.6891	28.7666	17.978	25.5204
CDIF630erm_01018		hypothetical protein	CDS	0.264901	0.130544	0.316268	905.057	696.997	693.891	763.654	826.903	900.626	1043.57	905.158
CDIF630erm_01019	dinB	DNA polymerase IV (Pol IV)	CDS	-0.10131	0.650351	0.811356	64.9643	48.9886	55.5496	46.3981	47.756	41.6437	59.9667	51.8552
CDIF630erm_01020	opuCA	ABC-type transport system, glycine betaine / carnitine / choline ATP-binding protein	CDS	-0.218688	0.510912	0.704516	97.1462	79.6579	76.3281	73.1191	59.695	64.149	82.6503	73.8461
CDIF630erm_01021	opuCC	ABC-type transport system, glycine betaine / carnitine / choline permease	CDS	-0.132081	0.699253	0.843552	97.9268	97.4009	83.8037	78.2489	72.5294	86.6544	89.2865	77.647
CDIF630erm_01022		putative cation efflux protein	CDS	0.909352	0.102363	0.273885	0.66045	0.576336	0.575048	0.803927	0.298475	1.12231	1.74953	1.80995
CDIF630erm_01023		putative aldo/keto reductase	CDS	0.347343	0.149962	0.340996	13.149	12.8852	14.9896	16.6911	14.3694	15.5352	24.1315	19.457
CDIF630erm_01024		putative phage integrase	CDS	0.489326	0.0636921	0.208131	74.5108	78.3818	69.5808	67.7213	92.5698	107.683	128.44	78.733
CDIF630erm_01025		hypothetical protein	CDS	0.691057	0.0297084	0.130541	19.6934	18.8956	16.7531	11.7144	29.6769	19.9654	25.9413	32.5792
CDIF630erm_01026		putative phage protein	CDS	0.520837	0.0100762	0.0702008	62.0223	77.1467	70.4626	80.0481	114.572	99.9449	106.963	94.2081
CDIF630erm_01027		putative phage DNA-binding protein	CDS	0.410999	0.088414	0.252969	9.78667	20.9951	15.373	14.9301	19.9978	24.2183	22.4423	14.7059
CDIF630erm_01028		hypothetical protein	CDS	-0.152026	0.811297	0.904105	0.0600409	0.576336	1.30344	0.382822	0.511671	0.531622	0.48263	0.633484
CDIF630erm_01029		transcriptional regulator, phage-type	CDS	0.971631	0.0524391	0.185643	0.540368	7.73937	5.32878	4.17276	11.342	10.8096	7.48076	5.56561
CDIF630erm_01033		putative phage protein	CDS	0.508086	0.0363596	0.146253	48.393	80.2754	83.612	82.8427	97.6013	93.0929	126.811	102.353
CDIF630erm_01038		putative phage protein	CDS	0.272322	0.518556	0.710687	0.900614	0.988005	0.651721	1.41644	0.682228	1.06324	1.14625	1.90045
CDIF630erm_01040		putative phage recombination protein bet	CDS	0.151512	0.804705	0.900587	0.240164	0.576336	0.383365	0.191411	0.383753	0.64976	0.120657	0.40724
CDIF630erm_01041		putative phage protein	CDS	-0.672366	0.192012	0.395035	0.480328	0.452836	0.421702	0.34454	0.341114	0.295345	0.120657	0.271493
CDIF630erm_01051		putative phage protein	CDS	0.20347	0.915164	0.96026	0	0.0411669	0	0.0382822	0	0.118138	0	0
CDIF630erm_01052		putative phage C-5 cytosine methyltransferase	CDS	-1.12628	0.206339	0.411939	0.780532	0.288168	0.153346	0.0382822	0.0852785	0.354415	0	0.0904977
CDIF630erm_01054		putative phage protein	CDS	-0.651888	0.479244	0.677513	0.0600409	0.247001	0.306692	0.0765645	0.213196	0.118138	0	0.0904977
CDIF630erm_01055		putative phage reductase	CDS	0.368507	0.600376	0.778655	0.66045	0.164668	0.191683	0.0765645	0.0852785	0.354415	0.0603287	0.769231
CDIF630erm_01057		putative phage protein	CDS	-0.362812	0.63146	0.798336	0.240164	0.247001	0.383365	0.191411	0.127918	0.531622	0.0603287	0.135747
CDIF630erm_01058		putative phage protein	CDS	1.86074	0.0173113	0.0949739	0	0.0823338	0.0383365	0.153129	0.0852785	0.590691	0.241315	0.271493
CDIF630erm_01061		putative phage D12 class N6 adenine-specific DNA methyltransferase	CDS	-0.16173	0.807078	0.902117	0.360246	0.164668	0.421702	0.229693	0.170557	0	0.241315	0.588235
CDIF630erm_01062		putative phage endodeoxyribonuclease	CDS	-1.50389	0.0217212	0.108094	0.66045	0.452836	0.268356	0.382822	0.255836	0.0590691	0	0.226244
CDIF630erm_01063		putative phage anti-repressor	CDS	-0.237251	0.761656	0.879852	0.840573	0.288168	0.153346	0.267976	0.298475	0.236276	0.0603287	0.588235
CDIF630erm_01064		putative phage protein	CDS	0.0506794	0.919066	0.962806	0.540368	0.123501	0.268356	0.68908	0.469032	0.413484	0.361972	0.40724
CDIF630erm_01065		putative phage protein	CDS	0.419587	0.441706	0.643721	0.180123	0.247001	0.11501	0.267976	0.341114	0.236276	0.180986	0.316742
CDIF630erm_01066		putative phage protein	CDS	0.305197	0.491766	0.68951	0.480328	0.905671	0.805067	0.535951	0.59695	0.826967	0.904931	1.08597
CDIF630erm_01069		putative phage protein	CDS	-0.177829	0.788889	0.892341	0	0.247001	0.421702	0.382822	0.426393	0.0590691	0.180986	0.271493
CDIF630erm_01088		putative phage lipoprotein	CDS	-0.179476	0.673297	0.825346	0.240164	0.370502	0.460038	0.459387	0.170557	0.354415	0.361972	0.497737
CDIF630erm_01090		putative phage protein	CDS	0.348543	0.487153	0.684915	0.66045	0.123501	0.651721	0.421105	0.341114	0.354415	0.784273	0.859728
CDIF630erm_01101		putative phage protein	CDS	0.461314	0.474741	0.674453	0.780532	0.617503	0.460038	0.612516	0.469032	1.41766	0.965259	0.588235
CDIF630erm_01108		putative phage protein	CDS	-0.117336	0.876932	0.941482	0.0600409	0.452836	0.230019	0.574233	0.255836	0.236276	0.361972	0.40724
CDIF630erm_01109		protein-export protein, SecB-like	CDS	0.424568	0.383274	0.592242	0.540368	0.53517	0.306692	0.842209	0.682228	0.590691	1.2669	0.497737
CDIF630erm_01110		putative phage protein	CDS	0.567388	0.0915426	0.258219	3.90266	2.18184	3.22027	2.29693	4.60504	5.31622	4.28334	2.94118
CDIF630erm_01111		putative phage protein	CDS	-0.341344	0.763988	0.881972	0.0600409	0.205834	0.345029	0.191411	0.255836	0.236276	0.120657	0.0452489
CDIF630erm_01115		putative oxidoreductase	CDS	1.16178	0.0187829	0.0984947	0.600409	0.576336	0.345029	0.803927	0.938064	2.06742	1.32723	0.950226
CDIF630erm_01116		putative membrane protein	CDS	0.118902	0.589205	0.769311	27.1385	49.9354	45.4671	44.5988	43.6626	45.5423	48.8663	43.5294
CDIF630erm_01117		putative prenyltransferase, UbiA-like	CDS	0.196817	0.456037	0.656869	40.4676	41.7844	38.6432	42.3784	45.5814	48.6139	50.4348	42.5339
CDIF630erm_01118		putative hydrolase, HAD superfamily, subfamily IB	CDS	-0.0236167	0.905521	0.958696	23.6561	25.4411	31.321	29.0945	27.9287	24.1593	28.1132	27.5566
CDIF630erm_01119		putative membrane protein	CDS	-0.0876505	0.656974	0.816205	63.8836	45.4071	55.3196	48.8481	48.4808	42.2344	53.4512	56.6516
CDIF630erm_01120		putative drug / sodium antiporter, MATE family	CDS	0.012706	0.948031	0.977734	161.21	131.94	129.156	136.246	129.837	151.985	142.557	139.095
CDIF630erm_01121	rpsA	30S ribosomal protein S1	CDS	0.169046	0.334515	0.549035	448.086	416.691	421.894	423.708	521.521	417.973	542.596	440.905
CDIF630erm_01122		putative phosphatase / hydrolase	CDS	-0.134919	0.459867	0.660001	50.4944	40.8376	44.5854	44.9433	48.822	41.7028	34.4477	39.6833
CDIF630erm_01123		hypothetical protein	CDS	-0.303746	0.42241	0.62784	2.76188	5.5987	3.18193	4.82356	2.72891	5.43436	2.41315	2.76018
CDIF630erm_01125	leuA	2-isopropylmalate synthase	CDS	-0.642984	0.0784784	0.23465	7.02479	6.05153	5.02209	7.04393	3.11267	5.78877	1.87019	5.29412
CDIF630erm_01126	leuC	3-isopropylmalate dehydratase large subunit	CDS	-0.597335	0.201227	0.407086	6.36434	2.79935	4.02534	3.25399	2.00405	3.66228	0.603287	4.47964
CDIF630erm_01127	leuD	3-isopropylmalate dehydratase small subunit	CDS	-0.460919	0.320563	0.535217	1.56106	1.23501	1.11176	1.22503	0.469032	1.47673	0.603287	1.17647
CDIF630erm_01128	leuB	3-isopropylmalate dehydrogenase	CDS	-0.379542	0.125203	0.30685	7.32499	5.22819	4.63872	5.43608	5.03143	4.9618	3.25775	4.0724
CDIF630erm_01129		putative thioesterase	CDS	0.254407	0.269844	0.483616	64.1237	60.3918	73.7212	40.4643	68.9903	55.584	93.3285	66.8326
CDIF630erm_01130		putative serine-pyruvate aminotransferase	CDS	-0.0182771	0.967063	0.984626	704.52	466.503	488.293	543.952	437.692	625.778	566.426	545.611
CDIF630erm_01131	hpr	hydroxypyruvate reductase	CDS	-0.78585	0.177771	0.37488	464.116	313.239	316.775	377.08	164.929	294.459	131.034	262.851
CDIF630erm_01132		uncharacterized protein, UCP033563-like	CDS	-0.721166	0.175438	0.372247	276.248	231.646	275.946	258.864	155.676	195.991	90.9757	189.819
CDIF630erm_01133		two-component sensor histidine kinase	CDS	-0.290496	0.174975	0.372203	185.466	218.473	204.065	228.851	185.95	180.456	129.526	188.281
CDIF630erm_01134		putative radical SAM protein	CDS	-0.532481	0.0232113	0.112541	203.659	152.606	163.314	163.925	93.2094	140.23	105.153	133.937
CDIF630erm_01135		ABC-type transport system, nitrate / sulfonate / taurine extracellular solute-binding protein	CDS	-0.309746	0.0511576	0.183347	128.368	125.847	121.182	115.076	82.5496	102.957	105.636	104.57
CDIF630erm_01136		ABC-type transport system, nitrate / sulfonate / taurine permease	CDS	-0.554815	0.251458	0.462264	7.98545	8.89205	8.05067	7.65645	4.39184	7.38364	3.98169	6.42534
CDIF630erm_01137		ABC-type transport system, nitrate / sulfonate / taurine ATP-binding protein	CDS	-0.995614	0.145059	0.335109	14.2897	17.3313	16.9448	17.3036	8.1441	9.39199	5.79156	9.68326
CDIF630erm_01138		cys-tRNA(Pro) / cys-tRNA(Cys) deacylase	CDS	-0.411378	0.215775	0.422134	13.269	13.2969	12.3444	12.1355	9.1248	13.9994	5.79156	9.45701
CDIF630erm_01139	fumA	fumarate hydratase class i, subunit A	CDS	-0.429399	0.025513	0.118117	73.8504	52.7759	54.0929	58.7632	46.221	44.3609	38.6707	48.5068
CDIF630erm_01140	fumB	fumarate hydratase class i, subunit B	CDS	-0.542885	0.0144141	0.0855685	50.4344	38.4499	36.4581	41.0768	28.483	31.3066	24.2521	30.1357
CDIF630erm_01141	ytsJ	malate dehydrogenase (oxaloacetate-decarboxylating)	CDS	-0.19389	0.205363	0.410496	116.96	100.036	102.014	101.41	96.2794	88.4264	88.6832	94.1176
CDIF630erm_01142		putative acyl-CoA N-acyltransferase	CDS	0.420953	0.0925868	0.25933	30.9211	23.918	20.4334	27.3335	27.8008	33.8466	46.0911	29.638
CDIF630erm_01143		putative zinc binding DNA-binding protein	CDS	0.49038	0.0607231	0.20214	16.5113	17.5783	17.0214	21.706	23.4516	23.3323	33.7841	21.81
CDIF630erm_01144		S1 RNA binding domain protein	CDS	0.46313	0.0591923	0.199983	81.8358	71.0129	70.1942	70.8987	83.2318	90.3166	138.153	93.5294
CDIF630erm_01145		transcriptional regulator, GntR family	CDS	-0.458303	0.119606	0.299892	33.0826	32.3572	30.1709	24.1944	21.4902	21.8556	18.2796	25.5204
CDIF630erm_01146	nagA1	N-acetylglucosamine-6-phosphate deacetylase	CDS	-0.353061	0.242261	0.451314	44.5504	43.7604	41.2501	35.8704	34.8789	35.087	24.9761	34.5249
CDIF630erm_01147	nagB	glucosamine-6-phosphate deaminase	CDS	0.00771566	0.976485	0.987704	53.3164	58.3746	44.7004	40.3112	45.9651	53.7529	51.8827	46.1538
CDIF630erm_01148		putative membrane protein	CDS	0.0629681	0.899131	0.955311	0.420287	1.27617	0.268356	0.918773	1.23654	0.64976	0.784273	0.361991
CDIF630erm_01149		two-component response regulator	CDS	-0.223525	0.314483	0.529635	9.00614	10.1682	9.16243	9.07289	8.86897	8.80129	6.75682	7.60181
CDIF630erm_01150		two-component sensor histidine kinase	CDS	-0.21642	0.269321	0.483616	25.9977	24.7001	20.8934	24.4241	20.2536	21.2649	18.0986	22.9864
CDIF630erm_01151		two-component sensor histidine kinase	CDS	0.373439	0.0761406	0.231577	71.2086	106.211	105.31	104.472	117.13	124.34	150.701	109.547
CDIF630erm_01152		transcriptional regulator, MerR family	CDS	0.458254	0.0806502	0.237971	7.14487	13.4204	15.9097	14.9301	16.672	18.4296	20.8134	14.8869
CDIF630erm_01153		ABC-type transport system, multidrug-family ATP-binding protein / permease	CDS	-0.336428	0.151455	0.343069	5.52377	5.51636	6.05717	6.81424	4.05073	5.78877	4.28334	4.84163
CDIF630erm_01154		ABC-type transport system, multidrug-family ATP-binding protein / permease	CDS	-0.00627411	0.977277	0.987704	12.4885	7.57471	8.28069	8.34553	7.76035	7.32457	11.3418	10.0452
CDIF630erm_01155		VTC domain protein	CDS	-0.217967	0.665369	0.82086	0.300205	0.164668	0.498375	0.727362	0.341114	0.590691	0.241315	0.316742
CDIF630erm_01156		putative membrane protein	CDS	0.588462	0.113906	0.29273	1.08074	0.53517	0.805067	0.612516	1.4071	1.00417	1.08592	0.995475
CDIF630erm_01157		putative spore coat protein	CDS	0.480257	0.0469497	0.172406	1.62111	1.56434	1.72514	2.10552	2.72891	2.12649	2.17183	2.76018
CDIF630erm_01158		putative membrane protein	CDS	0.724164	0.0129583	0.0792069	16.9315	11.9384	15.4113	12.9777	27.2465	13.5268	32.6378	21.1312
CDIF630erm_01159		putative transcriptional regulator, HTH	CDS	1.4661	0.000865191	0.0170414	13.149	9.67422	8.24236	8.26896	37.0962	21.0877	27.8115	22.4887
CDIF630erm_01160	potA	ABC-type transport system, spermidine / putrescine ATP-binding protein	CDS	1.06622	0.00534262	0.0481641	98.8874	46.6421	45.9272	57.0788	151.796	124.399	127.776	116.154
CDIF630erm_01161	potB	ABC-type transport system, spermidine / putrescine permease	CDS	1.25572	0.000121389	0.0054443	50.3143	33.9627	34.1195	40.2729	118.665	111.109	83.7362	65.2489
CDIF630erm_01162	potC	ABC-type transport system, spermidine / putrescine permease	CDS	1.28601	2.22023e-05	0.00186434	55.4178	37.0502	33.6595	45.7473	127.321	121.387	102.016	68.2805
CDIF630erm_01163	potD	ABC-type transport system, spermidine / putrescine solute-binding protein	CDS	1.18713	7.92564e-05	0.00424436	82.7364	75.6236	62.9103	96.1267	226.372	181.224	207.953	107.195
CDIF630erm_01164		putative signaling protein	CDS	0.359449	0.408411	0.614931	0.600409	0.946838	0.88174	1.14847	1.49237	1.65393	0.48263	0.995475
CDIF630erm_01165		putative cell wall anchored protein	CDS	-0.333457	0.263451	0.475723	3.90266	3.62269	3.29694	3.36884	2.94211	2.4809	2.95611	2.85068
CDIF630erm_01166	ydaM	putative glycosyltransferase YdaM	CDS	0.319642	0.305064	0.521969	2.94201	3.45802	1.68681	3.4454	4.30657	4.07577	3.19742	2.80543
CDIF630erm_01167		uncharacterized protein, YdaN-like	CDS	-0.113738	0.666868	0.821112	3.60246	4.94003	4.60038	5.35951	3.45378	4.48925	4.64531	4.57014
CDIF630erm_01168		glycoside hydrolase superfamily protein	CDS	-0.427486	0.149339	0.340996	5.2836	8.19221	5.86549	4.97669	5.20199	5.67063	2.89578	4.29864
CDIF630erm_01169	mnaA	UDP-N-acetylglucosamine 2-epimerase	CDS	-0.201428	0.478656	0.677101	10.4471	8.97438	7.51396	10.1065	8.18674	9.27385	7.3601	7.37556
CDIF630erm_01170		mannosyl-glycoprotein endo-beta-N-acetylglucosamidase	CDS	-0.154607	0.459403	0.659854	4.92336	4.44602	6.24886	4.93841	4.86088	4.37111	4.94695	4.29864
CDIF630erm_01175	cwp16	putative cell wall hydrolase / autolysin	CDS	0.0322145	0.85463	0.926968	398.912	347.984	359.98	384.928	404.178	357.663	360.766	402.851
CDIF630erm_01176	cwp17	putative cell wall hydrolase / autolysin	CDS	0.222396	0.234759	0.443558	51.8754	40.6729	36.6881	50.2263	50.8686	58.5965	48.7456	51.1312
CDIF630erm_01177		hypothetical protein	CDS	-0.451245	0.177357	0.374548	9.66659	27.0878	25.4171	22.2037	19.1877	16.0077	10.6179	15.9276
CDIF630erm_01178		putative helicase, superfamily 1, UvrD-family	CDS	-0.899445	0.00201593	0.0282366	50.5545	56.3163	47.4606	52.1021	27.545	34.3191	16.9524	31.81
CDIF630erm_01179		hypothetical protein	CDS	-1.24783	0.00400802	0.0408545	7.56516	10.3329	9.58414	11.4464	4.90351	4.54832	1.80986	5.06787
CDIF630erm_01180	addB	ATP-dependent nuclease subunit B	CDS	-1.3341	0.000956814	0.0177393	144.699	160.551	139.085	151.138	46.2636	86.4181	28.2338	75.2489
CDIF630erm_01181	addA	ATP-dependent nuclease subunit A	CDS	-1.53051	0.00017558	0.00684762	165.653	182.41	160.208	153.933	48.3956	82.5786	22.6836	75.5204
CDIF630erm_01182	sbcD	nuclease SbcCD subunit D	CDS	-1.3587	0.00179211	0.0262613	42.4489	44.4191	38.7582	34.9134	11.8964	20.6151	6.99813	23.0317
CDIF630erm_01183	sbcC	nuclease SbcCD subunit C	CDS	-1.32242	0.000180215	0.00687883	90.7819	118.561	105.694	110.138	36.4139	52.158	20.2101	61.1765
CDIF630erm_01184		putative membrane protein	CDS	0.021091	0.921663	0.964119	322.12	288.004	300.789	270.387	276.601	248.326	376.753	297.014
CDIF630erm_01185		putative sporulation integral membrane protein	CDS	0.369616	0.0726835	0.225059	4.32295	4.32252	3.94866	4.55559	6.18269	4.9618	4.64531	6.33484
CDIF630erm_01186	pepT1	peptidase T	CDS	-0.0765001	0.714833	0.851327	134.912	121.278	124.977	105.697	136.318	83.0511	143.039	99.276
CDIF630erm_01187	cwp18	putative cell wall-binding protein cwp18	CDS	0.358074	0.048413	0.176172	105.912	81.3046	91.6243	93.1024	112.696	101.363	141.833	120.814
CDIF630erm_01188		putative phosphodiesterase	CDS	0.285676	0.303586	0.520434	112.997	96.3305	99.0233	83.4553	113.975	103.489	152.571	107.557
CDIF630erm_01189	ppnK	NAD+ kinase	CDS	0.185434	0.535042	0.725247	224.193	202.5	205.906	196.388	182.027	218.024	330.963	211.719
CDIF630erm_01190		ABC-type transport system, multidrug-family ATP-binding protein	CDS	0.396926	0.426517	0.63013	58.72	48.7828	44.1637	47.0106	61.1873	61.9044	85.6064	52.8959
CDIF630erm_01191		ABC-type transport system, multidrug-family permease	CDS	0.461197	0.331425	0.546485	2.58176	9.63305	6.63222	6.04859	8.48521	12.6999	9.29062	4.02715
CDIF630erm_01192		hypothetical protein	CDS	0.306368	0.415166	0.620932	12.0682	19.1426	17.8265	16.4231	24.0485	15.8305	25.2174	15.9276
CDIF630erm_01193		YbaK / aminoacyl-tRNA synthetase-associated protein	CDS	0.318165	0.131855	0.318153	100.869	78.3818	103.547	82.3834	124.208	73.8364	137.429	119.774
CDIF630erm_01194	bcd	butyryl-CoA dehydrogenase, catalytic subunit	CDS	-0.682524	0.0105743	0.0714509	3998.61	3164.09	2853.58	3216.43	1566.91	2632.95	1936.91	2108.19
CDIF630erm_01195	etfB3	butyryl-CoA dehydrogenase, electron transfer flavoprotein beta subunit	CDS	-0.854088	0.000737615	0.0152652	2356.43	2124.17	1900.69	2270.86	918.236	1566.16	1005.5	1296.61
CDIF630erm_01196	etfA3	butyryl-CoA dehydrogenase, electron transfer flavoprotein alpha subunit	CDS	-0.752196	0.00241459	0.0299777	2983.91	2507.72	2178.32	2337.44	1183.71	2059.98	1185.52	1512.17
CDIF630erm_01197	crt2	short-chain-enoyl-CoA hydratase	CDS	-0.826373	0.00101018	0.0180321	2596.95	2140.84	1943.85	2194.91	964.756	1682.17	1038.02	1320.95
CDIF630erm_01198	hbd	3-hydroxybutyryl-CoA dehydrogenase	CDS	-0.715004	0.00296016	0.0347093	2407.22	2751.76	2209.83	2767.19	1265.92	2140.25	1212.37	1556.38
CDIF630erm_01199	thlA1	acetyl-CoA C-acetyltransferase	CDS	-0.739842	0.0013249	0.0217014	1926.29	1784.01	1818.53	1773.16	1137.27	1083.39	984.444	1167.33
CDIF630erm_01200		putative RNA pseudouridine synthase	CDS	-0.153965	0.470623	0.67061	48.5731	43.3899	54.6296	47.6231	46.5194	35.028	45.6085	47.3756
CDIF630erm_01201		nucleoid-associated protein, NdpA-like	CDS	0.0428656	0.837306	0.917049	67.5461	78.5876	78.5516	75.5691	77.8593	75.0177	76.4968	79.9547
CDIF630erm_01202	acpP1	acyl carrier protein (ACP)	CDS	0.797257	0.0168622	0.0936558	213.386	135.81	168.451	130.734	302.27	191.502	312.985	319.864
CDIF630erm_01203		hypothetical protein	CDS	0.748405	0.104963	0.278144	1.08074	0.411669	0.575048	0.842209	1.70557	1.24045	0.904931	0.950226
CDIF630erm_01204		uncharacterized protein	CDS	-0.544714	0.363548	0.575899	0.66045	0.494003	0.306692	0.229693	0.127918	0.177207	0.361972	0.452489
CDIF630erm_01207	ccpA	transcriptional regulator, LacI family	CDS	0.335742	0.241	0.449948	310.412	197.519	231.093	226.286	248.928	229.956	429.058	310.271
CDIF630erm_01208		uncharacterized protein	CDS	0.0885511	0.869648	0.938628	0.420287	0.247001	0.191683	0.191411	0.213196	0.177207	0.48263	0.226244
CDIF630erm_01209		hypothetical protein	CDS	0.563799	0.242851	0.451929	0.360246	0.452836	0.575048	0.68908	1.02334	0.295345	0.663616	1.08597
CDIF630erm_01211	cdeC	exosporium cysteine rich protein	CDS	-0.0974799	0.649275	0.810924	38.4262	32.81	25.6088	24.7303	24.816	26.1676	36.5592	26.0633
CDIF630erm_01212		putative polysaccharide biosynthesis / sporulation protein	CDS	0.149087	0.513926	0.706772	16.4512	24.7413	22.8869	24.1178	21.1064	24.0411	31.6726	21.086
CDIF630erm_01213		putative histidinol-phosphatase	CDS	0.344977	0.095614	0.26377	76.9124	70.6835	71.3826	74.8418	81.0572	83.1102	122.045	87.0136
CDIF630erm_01214		bifunctional transcriptional regulator / aminotransferase	CDS	-0.0362042	0.893987	0.951535	52.2957	71.1775	69.8875	65.7306	76.0684	65.6848	52.6066	58.3258
CDIF630erm_01215		uncharacterized protein, UPF0291 protein family	CDS	-0.226502	0.362028	0.574479	83.0366	56.3575	63.4086	67.3384	55.8148	47.9641	64.4311	62.6244
CDIF630erm_01216	apeA	aminopeptidase ApeA	CDS	0.0719663	0.735341	0.86505	232.358	186.321	224.844	190.148	259.161	168.583	228.827	219.683
CDIF630erm_01217		transcriptional regulator, GntR family	CDS	-0.644	0.0256307	0.118356	24.1965	17.0843	20.1267	19.0646	11.8111	16.4803	7.90306	15.2489
CDIF630erm_01218		PTS system, mannose-type IIA component	CDS	-0.81649	0.00976416	0.0695115	6.84467	6.99837	7.05392	7.69473	5.58574	3.54415	2.17183	4.84163
CDIF630erm_01219		membrane complex biogenesis protein, btpa family	CDS	-1.02392	0.00377194	0.0390021	22.6955	15.1906	16.5997	17.1122	6.52381	11.1641	4.28334	13.1674
CDIF630erm_01220		PTS system, mannose-type IIB component	CDS	-0.911996	0.00567294	0.0501342	20.2338	12.8029	12.306	14.5472	7.33395	9.33292	4.16268	10.905
CDIF630erm_01221		PTS system, mannose-type IIC component	CDS	-0.568765	0.0599788	0.201313	16.4512	11.9796	14.6446	16.0785	8.52785	11.8729	7.7824	11.6742
CDIF630erm_01222		PTS system, mannose-type IID component	CDS	-0.272804	0.340955	0.554051	28.3994	20.1718	19.2449	17.9926	15.1796	19.1975	18.4606	18.1448
CDIF630erm_01223		transcriptional regulator, LysR family	CDS	0.229387	0.31414	0.529635	260.758	361.322	319.113	321.724	334.462	340.356	477.321	328.507
CDIF630erm_01224		putative lipoprotein	CDS	0.238422	0.423817	0.628669	55.4778	58.4981	63.6003	59.6054	75.4288	54.9343	85.8477	63.6199
CDIF630erm_01225	moeA	molybdopterin molybdotransferase	CDS	-0.0412373	0.911616	0.959219	77.9331	67.4314	73.1461	76.2582	78.3283	60.9002	69.8606	77.3303
CDIF630erm_01226	mobB	molybdopterin-guanine dinucleotide biosynthesis adapter protein	CDS	-0.0441297	0.936379	0.971112	5.94405	11.0739	11.4243	9.80025	16.8425	5.55249	7.23944	7.42081
CDIF630erm_01227		PTS system, galactiol-type IIB component	CDS	0.0681687	0.795723	0.895563	12.0682	12.1031	8.43404	7.57988	10.5745	8.74223	12.3071	10.4525
CDIF630erm_01228	ywjA	ABC-type transport system, multidrug-family ATP-binding / permease protein	CDS	-0.0269177	0.894626	0.951651	275.948	217.361	261.532	264.415	282.187	256.537	201.739	259.909
CDIF630erm_01229		putative membrane protein	CDS	0.0967654	0.850468	0.926151	558.801	338.474	412.348	389.139	438.246	429.314	472.012	476.968
CDIF630erm_01230		putative peptidase, M20D family	CDS	0.186373	0.724802	0.859131	551.776	327.153	387.927	386.651	433.727	440.124	550.017	457.602
CDIF630erm_01231	zupT	putative zinc / iron transporter, ZupT subfamiliy	CDS	-0.0300032	0.96152	0.983152	3.42233	1.97601	1.30344	2.1438	2.04668	1.06324	2.29249	3.12217
CDIF630erm_01232		hypothetical protein	CDS	0.52934	0.27695	0.491442	2.16147	3.54035	3.41195	3.59853	5.28727	3.2488	4.52465	5.33937
CDIF630erm_01233	rgbR	two-component response regulator VirR-like	CDS	0.110443	0.78356	0.89138	1.56106	3.95202	2.8369	3.0243	3.66698	2.53997	3.61972	2.53394
CDIF630erm_01234		putative regulatory protein	CDS	0.142831	0.765629	0.882454	3.48237	10.8269	8.3957	7.57988	6.56645	12.5226	8.02372	6.51584
CDIF630erm_01235	int2	integrase	CDS	0.160825	0.509	0.703502	137.434	96.701	92.4677	102.022	81.91	103.076	187.502	106.697
CDIF630erm_01237		putative conjugative transposon protein	CDS	1.95846	0.00219375	0.0287419	1.08074	0.205834	0.383365	0.382822	0.55431	2.36276	3.31808	1.53846
CDIF630erm_01238		ABC-type transport system, multidrug-family permease	CDS	0.739718	0.0912482	0.258069	50.9147	45.5306	42.0552	47.47	58.629	65.5667	112.996	73.3937
CDIF630erm_01239		ABC-type transport system, multidrug-family permease	CDS	1.00521	0.0169117	0.0936906	36.2047	34.539	30.7076	31.9274	48.694	64.2672	96.9482	57.8733
CDIF630erm_01240		ABC-type transport system, multidrug-family ATP-binding protein	CDS	0.964151	0.0452163	0.167772	73.0098	56.728	52.3677	63.5102	76.0684	112.29	184.606	106.244
CDIF630erm_01241		two-component sensor histidine kinase	CDS	0.588341	0.0329761	0.138871	37.8858	23.3828	23.9603	24.7686	30.5297	39.0447	61.6559	34.1176
CDIF630erm_01242		two-component response regulator	CDS	0.547735	0.117394	0.297255	17.7121	8.85088	8.24236	12.1737	14.0283	15.5352	24.9158	14.1176
CDIF630erm_01246		putative conjugative transposon protein	CDS	0.10728	0.750193	0.873434	14.4098	8.89205	12.2294	11.5995	11.9816	8.15153	17.435	13.1674
CDIF630erm_01247		putative conjugative transposon protein	CDS	0.133188	0.585483	0.767228	54.3971	47.1361	57.0064	50.2263	53.3417	40.7577	81.4438	53.4389
CDIF630erm_01248		putative conjugative transposon protein	CDS	-0.176926	0.669856	0.823097	3.48237	2.67585	2.49188	3.06258	1.70557	2.42183	3.86104	2.39819
CDIF630erm_01249		putative conjugative transposon protein	CDS	-0.12808	0.808622	0.903076	1.20082	0.782171	0.99675	0.995338	0.59695	0.767898	1.62888	0.678733
CDIF630erm_01250		putative antirestriction protein	CDS	0.0261147	0.952863	0.9799	1.98135	1.19384	1.80182	1.68442	1.44973	1.5358	1.6892	2.08145
CDIF630erm_01251		DNA topoisomerase protein, type IA	CDS	0.20745	0.721304	0.856116	0.840573	0.370502	0.230019	0.267976	0.383753	0.118138	0.48263	0.859728
CDIF630erm_01262		putative conjugative transposon protein	CDS	2.71532	0.000237912	0.00820796	0.0600409	0.0823338	0.268356	0.229693	0.895424	1.24045	1.80986	0.678733
CDIF630erm_01263		putative lipoprotein	CDS	-0.724889	0.172075	0.369262	0.840573	0.576336	1.11176	0.612516	0.255836	0.708829	0.301644	0.633484
CDIF630erm_01264		choline trimethylamine-lyase	CDS	-1.04547	0.00343359	0.0372197	988.934	631.13	746.374	657.076	363.116	415.669	237.755	448.235
CDIF630erm_01265		glycyl radical enzyme activase	CDS	-0.904597	0.00837461	0.0636612	155.386	213.409	241.635	224.564	133.589	115.953	67.9905	128.462
CDIF630erm_01266		transcriptional regulator, RmlC-type	CDS	-0.558021	0.0321669	0.137891	231.998	164.462	183.977	149.492	128.046	134.382	102.619	130.679
CDIF630erm_01267		putative phosphoesterase	CDS	-0.0261057	0.960249	0.982204	4.92336	26.8408	21.9285	25.5725	20.4242	28.6485	16.7111	12.2624
CDIF630erm_01268		uncharacterized protein	CDS	0.182948	0.566564	0.749569	32.4221	45.3659	48.0357	36.6361	54.7062	33.1378	54.5371	42.0814
CDIF630erm_01269		hypothetical protein	CDS	0.631653	0.0265191	0.121521	28.2192	29.4755	28.1007	24.1561	43.3215	32.7833	45.6688	48.552
CDIF630erm_01270		putative nitroreductase-like oxidoreductase	CDS	0.612445	0.0714294	0.222666	315.515	351.359	383.557	363.145	648.543	375.03	723.281	414.344
CDIF630erm_01271		transcriptional regulator, AraC family	CDS	0.333886	0.357809	0.569574	22.5154	21.6126	21.3918	23.3522	33.0028	29.889	29.3198	19.819
CDIF630erm_01272		transcriptional regulator, HTH-type	CDS	0.217283	0.580374	0.762219	1.62111	3.04635	2.8369	3.29227	3.19794	2.30369	4.10235	3.03167
CDIF630erm_01273		putative membrane protein	CDS	0.224244	0.464236	0.664191	14.1096	11.2797	10.1592	10.6425	12.408	10.8687	17.435	13.2127
CDIF630erm_01275	polA	DNA polymerase I (POLI)	CDS	-0.581307	0.0157951	0.0892487	179.642	160.098	159.365	162.738	124.89	120.619	81.8057	114.977
CDIF630erm_01276	coaE	dephospho-CoA kinase	CDS	-0.72789	0.0803585	0.237501	19.3932	13.5027	13.5328	15.3512	12.1522	9.33292	4.10235	11.5837
CDIF630erm_01277		putative lytic transglycosylase-like protein	CDS	-0.81945	0.00259028	0.0317199	41.7885	35.8975	37.2248	47.1637	25.1998	23.3323	12.3071	30.905
CDIF630erm_01278		putative solute-binding lipoprotein	CDS	-0.291442	0.0831022	0.243603	101.409	114.732	110.601	115.957	101.183	95.4556	71.1275	93.9366
CDIF630erm_01279	copZ	copper chaperone CopZ	CDS	-0.0486405	0.811096	0.904105	47.8526	47.0126	47.729	45.0582	52.958	36.6228	45.2465	46.5611
CDIF630erm_01280		uncharacterized protein	CDS	-0.412218	0.0748871	0.229066	44.2502	53.3111	55.1663	51.413	45.4961	32.4289	39.636	35.8371
CDIF630erm_01281	gloA	lactoylglutathione lyase	CDS	-0.0114176	0.961884	0.983152	61.602	52.9406	62.3736	49.5372	78.243	39.2809	50.6158	56.4253
CDIF630erm_01282		putative SH3-domain protein	CDS	-0.0359374	0.85023	0.926151	1080.74	887.27	930.85	871.572	976.524	826.849	934.974	939.276
CDIF630erm_01283		hypothetical protein	CDS	-0.104022	0.570166	0.75267	78.1133	87.9736	83.9187	80.6989	83.5303	83.5237	67.9301	72.7149
CDIF630erm_01284	rnfC	electron transport complex protein	CDS	-0.565664	0.0958229	0.26377	3283.4	2431.44	2333.09	2390.42	1413.32	1863.81	1972.02	1803.44
CDIF630erm_01285	rnfD	electron transport complex protein	CDS	-0.661007	0.0401688	0.155812	1228.2	1024.19	1045.44	1016.78	601.768	722.828	670.976	733.122
CDIF630erm_01286	rnfG	electron transport complex protein	CDS	-0.778431	0.0856761	0.248013	1138.5	883.318	899.644	846.841	475.811	519.572	589.653	611.855
CDIF630erm_01287	rnfE	electron transport complex protein	CDS	-0.5888	0.238018	0.447359	976.866	875.002	778.308	854.995	437.138	718.753	589.592	571.81
CDIF630erm_01288	rnfA	electron transport complex protein	CDS	-0.506119	0.329129	0.5442	529.681	584.529	502.669	504.789	316.085	493.404	334.885	349.547
CDIF630erm_01289	rnfB	electron transport complex protein	CDS	-0.636963	0.0618939	0.203926	1512.31	1186.22	1155.96	1204.21	674.425	804.521	911.265	862.851
CDIF630erm_01290		putative maf-like protein	CDS	-0.626552	0.00362018	0.0382899	1029.64	750.596	842.752	686.515	509.454	548.456	478.346	607.33
CDIF630erm_01291	radC	DNA repair protein RadC	CDS	-0.711734	0.000903153	0.0172671	1409.04	1012.79	1011.55	1002.15	620.359	748.346	584.404	755.113
CDIF630erm_01292	mreB2	rod shape-determining protein MreB	CDS	-0.816327	0.00032005	0.00998556	1581.06	1234.35	1380.65	1245.44	754.331	790.994	676.043	868.733
CDIF630erm_01293	mreC	rod shape-determining protein MreC	CDS	-1.42268	0.000682131	0.0146582	580.836	463.416	461.917	406.098	150.431	219.264	92.3632	251.176
CDIF630erm_01294	mreD	rod shape-determining protein MreD	CDS	-1.41643	0.00285839	0.0337387	145.599	247.989	218.365	206.456	69.8431	109.928	32.1552	94.6606
CDIF630erm_01295		putative penicillin-binding protein with a N-terminal TonB-box	CDS	-1.67851	0.000634476	0.0142778	2350.96	2036.65	1899.27	1835.1	384.308	915.276	258.629	979.095
CDIF630erm_01296	minC	cell division regulator (septum placement)	CDS	-1.30642	0.000303692	0.00964288	575.973	536.487	526.936	471.637	158.362	279.397	125.423	290.317
CDIF630erm_01297	minD	septum site-determining protein MinD (cell division inhibitor MinD)	CDS	-0.947218	0.00123369	0.0206844	958.133	746.891	712.676	704.776	319.752	473.734	336.755	489.14
CDIF630erm_01298	minE	cell division topological specificity factor	CDS	-0.670025	0.0204543	0.104217	435.237	325.795	324.749	315.446	189.318	228.775	200.895	261.629
CDIF630erm_01299	mrdB	rod shape-determining protein MrdB	CDS	-0.64694	0.0770629	0.233109	556.7	476.671	468.818	424.359	233.706	362.271	293.017	341.357
CDIF630erm_01300	mgsA	methylglyoxal synthase	CDS	-0.447538	0.25707	0.46797	355.562	269.067	252.024	268.282	163.991	214.185	230.335	231.041
CDIF630erm_01302		hypothetical protein	CDS	-0.231041	0.415765	0.621051	1.38094	2.47001	2.07017	2.87117	2.43044	1.29952	1.62888	2.1267
CDIF630erm_01303		uncharacterized protein, transglutaminase-like	CDS	0.155956	0.480274	0.677834	1718.43	1256.7	1344.73	1349.53	1366.33	1322.26	2069.4	1558.6
CDIF630erm_01304	fprA	flavo-diiron protein FprA	CDS	0.307367	0.100291	0.270967	877.618	851.125	785.592	852.507	946.933	966.134	1385.93	867.33
CDIF630erm_01305		putative radical SAM-superfamily protein	CDS	-0.897251	8.84765e-05	0.00460078	344.095	303.482	298.872	286.275	159.215	193.392	121.562	187.647
CDIF630erm_01306		radical SAM-linked protein	CDS	-0.931931	0.00139061	0.022577	69.3473	90.1966	78.7049	87.0921	47.4149	57.0017	20.5118	45.5656
CDIF630erm_01307	rng	ribonuclease G	CDS	-1.21858	0.000120087	0.0054443	152.864	169.937	162.624	144.477	76.5801	84.1144	31.8536	78.0543
CDIF630erm_01308	rplU	50S ribosomal protein L21	CDS	0.319493	0.364099	0.576164	2941.17	2099.63	2330.63	2486.01	2480.84	2771.05	4151.22	2897.92
CDIF630erm_01309		putative ribosome-associated protein	CDS	0.264787	0.430307	0.632504	1365.45	1156.34	1238.73	1352.05	1358.19	1440.05	1953.2	1391.13
CDIF630erm_01310	rpmA	50S ribosomal protein L27	CDS	0.175351	0.61312	0.788414	482.069	447.608	719.385	440.169	886.129	351.166	582.715	539.185
CDIF630erm_01311	obgE	Spo0B-associated GTP-binding protein	CDS	-0.553206	0.00988144	0.0697044	176.52	130.252	145.18	124.264	108.133	103.843	72.9374	107.692
CDIF630erm_01312		rna-binding protein, yhby family	CDS	-0.584799	0.0605948	0.20214	199.156	122.183	147.212	171.122	82.7628	101.126	105.636	136.923
CDIF630erm_01314	hom1	homoserine dehydrogenase	CDS	0.178595	0.381049	0.589832	78.9538	51.9114	65.6322	60.6391	67.1568	59.7779	98.4564	65.6109
CDIF630erm_01315		putative integrase / recombinase	CDS	0.698602	0.00551017	0.0490583	21.6147	16.7549	13.8778	15.5426	23.0678	22.269	38.4294	26.1991
CDIF630erm_01316		putative membrane protein	CDS	0.912647	0.0250706	0.117586	0.840573	2.18184	1.18843	2.64147	2.34516	3.60321	3.55939	3.57466
CDIF630erm_01317		transcriptional regulator, GntR family	CDS	0.183912	0.40553	0.612648	11.5279	10.5799	10.8109	12.8245	14.3694	11.6957	15.3235	10.5882
CDIF630erm_01318	larA	lactate racemase	CDS	-0.930265	0.010762	0.0717736	3.72254	3.08752	4.52371	2.29693	1.15126	1.89021	1.50822	2.57919
CDIF630erm_01319	etfB4	lactate dehydrogenase (electron bifurcating), electron transfer flavoprotein beta subunit	CDS	-0.948235	0.0048553	0.045015	5.04344	4.73419	3.987	3.0243	2.04668	2.89439	1.74953	1.99095
CDIF630erm_01320	etfA4	lactate dehydrogenase (electron bifurcating), electron transfer flavoprotein alpha subunit	CDS	-0.361629	0.137995	0.325218	23.9563	18.8956	17.1748	18.1841	10.404	19.6109	15.0218	15.8371
CDIF630erm_01321		lactate dehydrogenase (electron bifurcating), catalytic subunit	CDS	-0.658896	0.00112398	0.0195183	29.0598	31.9455	25.1104	31.1617	17.6527	21.0877	16.7111	18.8235
CDIF630erm_01322		uncharacterized protein, rossmann-like fold	CDS	0.247554	0.272483	0.486582	34.5235	51.7879	37.1481	48.963	43.8758	50.5631	65.5773	44.7964
CDIF630erm_01323	ackA	acetate kinase	CDS	-0.0719462	0.669849	0.823097	1878.68	1404.9	1529.4	1663.98	1563.24	1554.82	1483.97	1559.82
CDIF630erm_01324		hypothetical protein	CDS	0.104429	0.612311	0.787728	713.707	722.314	874.341	695.129	917.469	694.771	854.435	764.434
CDIF630erm_01325	rpmF	50S ribosomal protein L32	CDS	0.432126	0.149654	0.340996	219.63	169.978	200.155	161.398	330.923	234.091	229.249	219.14
CDIF630erm_01326	fapR	fatty acid and phospholipid biosynthesis regulator	CDS	-0.706347	0.0614064	0.202692	928.653	774.226	825.501	726.022	380.214	596.302	453.612	564.389
CDIF630erm_01327	plsX	phosphate acyltransferase	CDS	-0.995649	0.0167071	0.092938	1398.41	1307.05	1280.33	1126	468.35	893.656	419.646	781.946
CDIF630erm_01328	fabH	beta-ketoacyl-[acyl-carrier-protein] synthase 3	CDS	-1.05351	0.0181907	0.0976378	785.275	694.485	721.034	551.915	246.583	483.953	201.438	394.253
CDIF630erm_01329	fabK	enoyl-[acyl-carrier-protein] reductase (NADH)	CDS	-1.06578	0.0302188	0.131744	955.311	766.939	856.093	684.563	292.463	521.757	250.726	493.756
CDIF630erm_01330	fabD	malonyl CoA-acyl carrier protein transacylase	CDS	-1.08995	0.0281969	0.126622	766.122	602.601	691.821	496.521	252.382	403.442	185.933	359.457
CDIF630erm_01331	fabG1	3-oxoacyl-[acyl-carrier-protein] reductase	CDS	-1.12573	0.0301549	0.131625	1103.19	836.717	916.013	795.352	306.193	593.172	244.874	529.004
CDIF630erm_01332	acpP2	acyl carrier protein (ACP)	CDS	-0.800742	0.214336	0.420941	294.141	204.476	313.133	198.57	173.286	110.814	128.319	167.466
CDIF630erm_01333	fabF	3-oxoacyl-[acyl-carrier-protein] synthase 2	CDS	-0.463877	0.453079	0.654711	1902.16	1522.27	1560.18	1315.61	1111.01	1287.06	1046.52	1123.26
CDIF630erm_01334		putative diguanylate kinase signaling protein	CDS	-0.55707	0.042126	0.160114	55.2977	65.4553	61.7602	65.1564	44.3022	48.8501	34.689	40.4977
CDIF630erm_01335		transcriptional regulator, sigma-54-dependent	CDS	-0.462981	0.0290854	0.128837	79.0739	100.324	102.205	98.615	78.7974	70.5876	52.5463	73.8914
CDIF630erm_01337		uncharacterized protein, glutamine amidotransferase-like	CDS	-0.00361877	0.996685	0.998633	0.540368	0.329335	0.498375	0.0765645	0.255836	0	0.542958	0.588235
CDIF630erm_01338		putative amino acid / polyamine transporter I	CDS	0.38158	0.152165	0.343593	7.98545	4.61069	5.1371	5.66577	5.7563	6.4976	11.2815	6.92308
CDIF630erm_01339		putative N-acetyltransferase	CDS	-0.321429	0.36632	0.578375	92.9434	85.833	85.6438	87.0538	101.78	68.6383	43.3763	67.3756
CDIF630erm_01340	fbp	fructose-1,6-bisphosphatase	CDS	-0.349377	0.08372	0.244814	774.528	684.235	701.827	768.401	657.199	651.886	406.193	583.71
CDIF630erm_01344	spoIIIAD	stage III sporulation protein AD	CDS	-1.41463	0.0254213	0.118117	0.180123	0.288168	0.191683	0.306258	0.127918	0	0.120657	0.0904977
CDIF630erm_01345	spoIIIAE	stage III sporulation protein AE	CDS	0.408323	0.306736	0.523333	0.900614	0.946838	0.843404	1.18675	1.1939	1.29952	0.784273	1.8552
CDIF630erm_01346	spoIIIAF	stage III sporulation protein AF	CDS	-0.806057	0.0974841	0.266144	0.900614	0.741004	0.843404	0.574233	0.682228	0.236276	0.361972	0.40724
CDIF630erm_01347	spoIIIAG	stage III sporulation protein AG	CDS	-0.331988	0.723019	0.857868	0	0	0.536712	0.34454	0.213196	0.236276	0	0.271493
CDIF630erm_01348	spoIIIAH	stage III sporulation protein AH	CDS	-0.368473	0.517124	0.709808	0.780532	1.23501	0.498375	0.68908	0.298475	1.35859	0.422301	0.452489
CDIF630erm_01349		alkaline shock protein	CDS	0.342166	0.459335	0.659854	20.7742	22.436	39.985	24.0412	58.5437	13.0543	32.7585	31.5385
CDIF630erm_01350	nusB	N utilization substance protein B	CDS	0.129416	0.492121	0.689676	34.9438	44.7896	51.1026	55.1647	47.6281	55.9384	54.4768	45.5204
CDIF630erm_01351		uncharacterized protein, Kae1 / YgjD family	CDS	-0.856351	0.0071197	0.0581902	61.662	60.7623	62.1435	66.0751	30.5297	42.4116	23.1662	42.3077
CDIF630erm_01352	xseA	exodeoxyribonuclease 7 large subunit	CDS	-0.564075	0.0979206	0.266772	96.1856	88.7558	87.5223	89.8101	60.0361	72.9503	45.7292	66.2896
CDIF630erm_01353	xseB	exodeoxyribonuclease 7 small subunit	CDS	-0.804412	0.17027	0.366602	3.48237	13.4204	15.603	10.4893	6.99284	7.44271	2.77512	7.42081
CDIF630erm_01354	ispA	geranylgeranyl pyrophosphate synthase	CDS	-0.852414	0.0149124	0.0873694	113.657	80.1519	91.2026	80.0099	55.3458	51.9808	32.6982	62.0362
CDIF630erm_01355		putative membrane protein	CDS	-0.806371	0.0102208	0.070388	127.287	97.4832	100.595	100.721	53.6828	74.4861	39.5756	75.8371
CDIF630erm_01356	dxs	1-deoxy-D-xylulose-5-phosphate synthase	CDS	-0.871883	0.00546097	0.0487412	392.428	321.431	318.73	351.125	169.107	233.264	123.01	230.679
CDIF630erm_01357	yqxC	putative rRNA methyltransferase	CDS	-0.927376	0.0197882	0.102159	35.7244	37.0914	38.9883	34.1095	26.4363	19.67	10.2559	20.2715
CDIF630erm_01358	recN	DNA repair protein RecN	CDS	-0.643592	0.00406315	0.0410025	276.969	259.475	262.069	279.192	169.832	177.798	132.18	210
CDIF630erm_01359		hypothetical protein	CDS	-0.0424688	0.932974	0.970696	73.1299	64.7143	63.562	71.4346	64.4706	63.0267	70.9466	66.4706
CDIF630erm_01360		putative N-acetyltransferase	CDS	-0.0635965	0.760992	0.879368	44.7305	64.0145	67.894	64.0845	59.9934	52.5715	63.4055	54.4344
CDIF630erm_01361	bltD	spermine / spermidine acetyltransferase	CDS	0.0067751	0.980399	0.989404	35.6043	59.2803	61.4151	55.0116	50.5275	46.4874	56.5883	58.7783
CDIF630erm_01362	spoIVB1	stage IV sporulation protein b, S55 peptidase family	CDS	0.158374	0.663102	0.81957	1.3209	1.56434	1.49513	1.3016	1.53501	2.24463	0.603287	1.9457
CDIF630erm_01363	spo0A	stage 0 sporulation protein A	CDS	-0.00152678	0.995403	0.998185	594.525	483.752	576.16	482.012	520.711	381.527	706.871	525.068
CDIF630erm_01364		putative thiamine diphosphokinase	CDS	-0.466306	0.0901069	0.255778	234.28	172.572	201.689	180.998	153.587	122.746	135.619	159.457
CDIF630erm_01365		hypothetical protein	CDS	-0.469023	0.158897	0.352714	137.073	174.712	171.441	183.18	119.433	155.706	85.2445	121.086
CDIF630erm_01366		putative glycosyl transferase, family 2	CDS	-0.866316	0.0388561	0.153373	128.788	115.267	123.52	112.856	81.1425	69.7606	35.8353	76.6968
CDIF630erm_01367		putative glycosyl transferase	CDS	-0.611	0.048835	0.17699	139.955	148.654	151.046	148.42	94.8297	122.391	60.6907	107.104
CDIF630erm_01368		hypothetical protein	CDS	-0.823691	0.00300036	0.0348391	236.922	223.001	229.828	226.593	131.585	146.432	78.7893	160.86
CDIF630erm_01369	nudF	ADP-ribose pyrophosphatase	CDS	-0.599165	0.00739201	0.0595683	171.417	146.554	133.258	133.528	97.1749	114.299	71.5498	102.941
CDIF630erm_01370		putative membrane protein	CDS	-0.391577	0.400832	0.608112	32.242	63.7263	44.8921	64.3524	40.1662	53.2212	23.7695	39.3213
CDIF630erm_01371		tyrosine recombinase, XerD-like	CDS	-0.427893	0.142455	0.331902	79.194	107.651	100.748	106.654	83.3598	96.8733	42.8334	70
CDIF630erm_01372	deoB	phosphopentomutase	CDS	-0.485672	0.0267468	0.121941	227.555	174.177	200.883	178.165	157.211	148.972	103.705	147.647
CDIF630erm_01373	pupG	purine-nucleoside phosphorylase	CDS	-0.31674	0.127345	0.310613	229.476	173.354	195.708	192.368	151.924	154.111	161.379	167.557
CDIF630erm_01374	pdp	pyrimidine-nucleoside phosphorylase	CDS	-0.48031	0.0254472	0.118117	41.9686	31.6162	37.4165	34.6454	24.7308	27.349	24.7348	27.5566
CDIF630erm_01375		uncharacterized protein, YceG-like	CDS	0.329232	0.116368	0.296329	57.159	81.3046	79.8167	80.8521	86.0034	86.9497	114.866	88.0995
CDIF630erm_01376		putative O-methyltransferase	CDS	-0.15608	0.616669	0.790217	36.0846	63.3558	76.0597	64.3524	74.4055	45.4241	42.954	52.4887
CDIF630erm_01377	yrrO	putative protease YrrO	CDS	0.0830838	0.778521	0.888975	350.579	259.887	284.342	287.653	308.708	290.443	352.561	300.814
CDIF630erm_01378		uncharacterized protein, beta-lactamase / transpeptidase-like	CDS	-0.761265	0.0132464	0.0805558	58.1797	52.7348	54.3996	58.6484	32.3206	36.9182	24.0712	38.7783
CDIF630erm_01379	sigK	sigma K	CDS	-0.176138	0.451072	0.652697	17.9522	14.7789	14.9896	20.4427	15.5633	18.4296	12.85	13.4842
CDIF630erm_01380		putative site-specific recombinase	CDS	-0.389445	0.0805199	0.237782	131.61	103.082	97.9115	107.573	85.5344	97.6412	62.2592	90.543
CDIF630erm_01381		putative lipoprotein	CDS	0.272843	0.327114	0.542118	16.6914	31.0398	23.2319	25.8788	28.6536	33.0787	30.5867	24.7964
CDIF630erm_01382	cwp26_1	putative cell surface protein cwp26	CDS	0.0031555	0.989766	0.994351	10.9875	10.1682	9.5458	8.95804	7.37659	8.09247	13.1517	11.1312
CDIF630erm_01386		putative phage protein	CDS	0.0355169	0.903887	0.95866	3.84262	5.55753	3.1436	5.66577	4.47712	5.49343	4.34367	4.38914
CDIF630erm_01387		hypothetical protein	CDS	-0.164251	0.620911	0.792539	0.66045	1.52317	1.49513	1.22503	1.1939	1.65393	0.723944	0.859728
CDIF630erm_01388		putative phage protein	CDS	0.0411151	0.95871	0.982204	0.0600409	1.31734	0.268356	0.421105	0.341114	0.945105	0.542958	0.40724
CDIF630erm_01389		hypothetical protein	CDS	0.397834	0.223677	0.430785	3.42233	1.81134	2.33853	1.56957	2.72891	2.53997	3.13709	3.52941
CDIF630erm_01390		transcriptional regulator, beta-lactam repressor phage-type	CDS	0.223589	0.476026	0.674874	1.98135	2.42885	2.22352	1.79926	1.83349	2.71718	3.37841	1.99095
CDIF630erm_01391	vanZ	teicoplanin resistance protein	CDS	0.377794	0.107618	0.283089	29.36	26.4291	32.3944	33.497	40.9763	38.3949	41.3855	37.3756
CDIF630erm_01393		RNA polymerase sigma-70 factor	CDS	0.995158	0.124592	0.305979	0.540368	0.205834	0.0383365	0.153129	0.341114	0.118138	0.422301	0.81448
CDIF630erm_01394		hypothetical protein	CDS	-0.256747	0.707165	0.847464	0.0600409	0.65867	0.575048	0.574233	0.469032	0.177207	0.241315	0.678733
CDIF630erm_01395		hypothetical protein	CDS	-0.301697	0.520909	0.712248	0.360246	1.31734	1.5718	1.53129	1.1939	0.767898	0.965259	0.995475
CDIF630erm_01396		hypothetical protein	CDS	0.906825	0.119319	0.299628	1.20082	0.741004	0.766731	1.0719	1.83349	2.4809	1.44789	1.31222
CDIF630erm_01397		hypothetical protein	CDS	-0.220835	0.642259	0.80518	1.80123	1.19384	1.87849	1.76098	2.34516	1.5358	0.904931	0.859728
CDIF630erm_01398	efp	elongation factor P (EF-p)	CDS	0.103677	0.733909	0.864015	905.057	764.675	1039.15	797.725	999.976	573.206	1241.56	953.122
CDIF630erm_01399		uncharacterized protein	CDS	-0.137467	0.697566	0.842432	119.181	93.2018	135.52	90.9586	126.553	55.4068	124.699	92.2624
CDIF630erm_01400	rnc	ribonuclease III	CDS	-0.840739	0.0075444	0.0598879	44.01	36.3504	38.8733	31.6211	25.5409	17.4845	15.4441	25.6561
CDIF630erm_01401		putative radical SAM-superfamily protein	CDS	-0.740657	0.00988839	0.0697044	125.305	118.231	121.258	117.488	84.3831	82.8739	45.6085	75.7013
CDIF630erm_01402	smc	structural maintenance chromosome protein SMC	CDS	-1.3738	0.000441894	0.0115078	155.026	229.011	205.331	187.162	77.5182	98.4091	30.9486	92.7149
CDIF630erm_01403	ftsY	signal recognition particle receptor	CDS	-1.41343	0.00042264	0.0115078	123.564	104.111	102.435	89.2742	29.549	56.6473	19.8481	51.3575
CDIF630erm_01404		putative DNA-binding regulator	CDS	-0.441696	0.0656146	0.212095	215.727	135.233	150.126	141.147	118.367	120.265	95.983	138.145
CDIF630erm_01405	ffh	signal recognition particle protein	CDS	-0.415078	0.0682932	0.216754	779.031	510.593	665.829	529.979	485.96	470.603	382.182	525.204
CDIF630erm_01406	rpsP	30S ribosomal protein S16	CDS	0.137814	0.714045	0.851327	759.758	482.641	640.642	514.858	647.989	514.905	765.571	709.728
CDIF630erm_01407		putative RNA-binding protein	CDS	0.317309	0.40123	0.608459	351.059	267.873	360.287	243.552	408.441	307.218	441.727	366.154
CDIF630erm_01408	rimM	16S rRNA processing protein RimM	CDS	-0.0948286	0.830139	0.913662	90.1215	62.656	63.792	58.3421	77.6887	63.0858	57.1313	59.4118
CDIF630erm_01409	trmD	tRNA (guanine-N(1)-)-methyltransferase	CDS	-0.175351	0.751336	0.873434	129.028	77.4761	103.049	83.3404	88.3912	81.7516	86.9337	90.7692
CDIF630erm_01410	rplS	50S ribosomal protein L19	CDS	0.0288923	0.953627	0.980083	1346.18	774.02	1097.42	1207.15	1041.21	845.869	1402.82	1224.34
CDIF630erm_01411		ribosome biogenesis GTPase A	CDS	0.0409516	0.906241	0.958696	134.192	98.7594	146.101	109.181	124.848	100.654	144.548	132.217
CDIF630erm_01412	brnQ-1	branched chain amino acid transport system carrier protein	CDS	-0.152821	0.551484	0.738177	5.04344	4.73419	5.1371	4.59387	3.32586	4.90273	5.00728	4.34389
CDIF630erm_01413	brnQ-2	branched chain amino acid transport system carrier protein	CDS	0.147982	0.676454	0.828085	950.988	678.101	606.484	696.928	645.217	782.961	1094.24	726.832
CDIF630erm_01414	nrdZ	vitamin B12-dependent ribonucleoside-diphosphate reductase	CDS	-0.846962	0.041335	0.15824	223.653	198.795	209.663	195.278	121.948	122.214	75.3506	140.407
CDIF630erm_01415	rnhB	ribonuclease HII	CDS	-0.958976	0.002056	0.0284824	115.939	101.723	92.1227	105.812	47.2869	69.8787	34.146	62.4434
CDIF630erm_01416		putative (S)-2-hydroxy-acid oxidase	CDS	-0.427447	0.0185929	0.0982174	312.153	237.78	248.536	233.598	198.145	185.418	185.209	198.597
CDIF630erm_01417		uncharacterized protein	CDS	-0.284448	0.389974	0.598817	10.8074	10.6622	16.178	12.5183	14.8811	5.61156	8.627	11.9909
CDIF630erm_01418		transcriptional regulator, CarD family	CDS	-0.415254	0.0728038	0.225059	14.2897	19.0603	23.577	15.198	12.2801	11.6366	14.9012	15.2941
CDIF630erm_01419		ABC-type transport system, multidrug-family permease	CDS	0.360323	0.3935	0.601055	1.38094	5.88686	4.21702	4.90013	4.90351	6.43853	6.27419	3.61991
CDIF630erm_01420		ABC-type transport system, multidrug-family permease	CDS	0.232285	0.553431	0.739081	0.900614	4.03435	3.64197	5.47436	4.09337	5.25715	3.19742	4.11765
CDIF630erm_01421		ABC-type transport system, multidrug-family ATP-binding protein	CDS	0.556687	0.0687952	0.217478	3.78258	2.79935	4.4087	5.43608	7.20603	6.20225	6.0932	4.70588
CDIF630erm_01422		two-component response regulator	CDS	0.756264	0.00885435	0.0659116	13.269	9.22138	8.28069	11.6378	15.2649	17.1891	24.7348	14.4344
CDIF630erm_01423		two-component sensor histidine kinase	CDS	0.236015	0.231712	0.439885	6.66454	7.41004	8.51071	8.23068	8.52785	7.14736	11.1608	9.50226
CDIF630erm_01425		putative magnesium chelatase	CDS	-0.285078	0.423005	0.62837	2.22151	3.04635	2.07017	1.53129	1.96141	2.42183	0.48263	2.35294
CDIF630erm_01426		putative DNA processing smf single strand binding protein	CDS	-0.537994	0.0156652	0.0890445	71.809	69.5309	80.0467	74.5355	52.3184	53.9891	46.4531	51.0407
CDIF630erm_01427	topA	DNA topoisomerase I	CDS	-1.04914	8.209e-05	0.00433145	406.717	284.422	379.263	312.613	174.565	169.292	115.952	208.462
CDIF630erm_01428	codY	transcriptional regulator, GTP-sensing pleiotropic repressor codY	CDS	0.183742	0.437064	0.639032	564.805	401.048	445.471	399.36	495.34	425.179	636.287	499.774
CDIF630erm_01429		putative replication-associated recombination protein a rara	CDS	-1.17212	0.000109373	0.00519207	35.5442	34.1273	30.2092	32.8079	13.4314	18.9021	8.08405	18.4163
CDIF630erm_01430		putative acetyltransferase	CDS	-1.32543	0.000218889	0.00781949	13.0289	13.3792	14.1078	12.1355	3.19794	5.96598	3.43874	8.37104
CDIF630erm_01431	iscR	transcriptional regulator of cysteine biosynthesis	CDS	-0.139791	0.553487	0.739081	112.757	94.7662	99.5217	97.5814	116.32	83.2874	85.0635	82.5339
CDIF630erm_01432	iscS2	cysteine desulfurase	CDS	0.125533	0.508042	0.702806	663.212	511.375	470.121	573.391	720.22	671.675	521.964	505.837
CDIF630erm_01433		fe-s iron-sulfur cluster assembly protein, nifu family	CDS	0.0769952	0.709642	0.848812	148.661	126.259	140.005	142.41	199.424	143.715	122.166	122.534
CDIF630erm_01434	mnmA	transfer RNA-specific 2-thiouridylase MnmA	CDS	-0.10759	0.521687	0.712529	249.17	204.929	230.633	212.122	189.19	180.279	253.381	209.547
CDIF630erm_01436	alaS	alanine-tRNA synthetase	CDS	-0.890836	0.000433326	0.0115078	640.577	572.508	596.248	490.625	302.27	353.706	197.637	386.697
CDIF630erm_01437		uncharacterized protein, UPF0297 family	CDS	-0.950044	0.00203039	0.0282366	114.798	94.478	80.8134	83.8381	42.3408	68.6973	21.3564	61.086
CDIF630erm_01438		putative membrane protein	CDS	-0.771152	0.00105086	0.0184827	1132.31	1051.03	943.731	980.025	533.971	777.999	398.169	696.38
CDIF630erm_01439		putative holliday junction resolvase	CDS	-0.823711	0.0086767	0.0652662	60.2211	46.0246	47.2306	39.1627	28.5257	28.9439	18.7019	32.5792
CDIF630erm_01440		hypothetical protein	CDS	-0.0514711	0.886261	0.947528	13.9295	9.88005	11.6543	7.65645	13.1329	8.62409	9.47161	10.2715
CDIF630erm_01441	fur	transcriptional regulator, Fur family	CDS	0.376684	0.202427	0.40758	180.003	135.521	179.453	147.693	256.177	146.846	218.39	212.941
CDIF630erm_01442		putative membrane protein	CDS	-0.671213	0.102153	0.27373	10.9275	45.4071	44.2787	39.8901	25.4556	23.5686	20.5118	18.7783
CDIF630erm_01443		ribonuclease J family protein	CDS	-0.041203	0.821418	0.908803	897.672	636.481	701.137	703.283	620.956	656.08	861.675	717.104
CDIF630erm_01444		putative small acid-soluble spore protein SASP	CDS	0.0511329	0.934926	0.971083	0.120082	0.452836	0.575048	0.0765645	0.469032	0.0590691	0.120657	0.588235
CDIF630erm_01445	dacF2	serine-type D-ala-D-ala carboxypeptidase	CDS	-0.342222	0.258615	0.469235	1.80123	1.97601	2.03184	1.53129	1.02334	1.5358	1.08592	2.1267
CDIF630erm_01446		peptidyl-tRNA hydrolase	CDS	0.276246	0.269322	0.483616	23.416	18.1134	15.1046	22.0888	18.9318	22.3281	32.2759	21.81
CDIF630erm_01447		transcriptional regulator, AraC family	CDS	0.394227	0.0573171	0.195607	30.5608	27.9523	25.9922	35.6408	31.1693	33.0787	51.7017	41.9909
CDIF630erm_01448		putative membrane-associated peptidase, M25 family	CDS	0.268496	0.255502	0.466387	128.307	108.475	116.696	107.458	115.424	124.754	180.443	134.615
CDIF630erm_01449	scpA	segregation and condensation protein A	CDS	-3.38883e-05	0.999938	0.999938	15.4305	73.2359	54.2845	66.5345	62.3812	50.0906	56.2264	40.9502
CDIF630erm_01450	scpB	segregation and condensation protein B	CDS	0.194854	0.22061	0.427633	58.1196	52.2819	59.1533	62.8977	62.5092	60.4867	79.9355	63.1674
CDIF630erm_01451		hypothetical protein	CDS	-0.965159	0.143245	0.333094	0.120082	0.576336	0.306692	0.459387	0.0852785	0.236276	0.120657	0.316742
CDIF630erm_01453		transcriptional regulator, MarR family	CDS	0.0114076	0.972638	0.987148	10.4471	11.8561	13.6861	11.5995	14.4547	12.1092	10.1352	11.267
CDIF630erm_01454	pepA	cytosol aminopeptidase	CDS	0.00559723	0.981722	0.989722	50.3143	48.3711	52.8278	54.667	60.3346	49.7362	46.3928	50.4977
CDIF630erm_01455		putative membrane protein	CDS	0.209523	0.657034	0.816205	0.66045	2.01718	1.49513	1.76098	2.30252	3.2488	0.542958	0.859728
CDIF630erm_01456		hypothetical protein	CDS	0.580166	0.258026	0.468758	1.14078	0.988005	1.49513	1.49301	0.852785	1.41766	3.80071	1.71946
CDIF630erm_01457		putative MazG-like pyrophosphohydrolase	CDS	0.127741	0.696399	0.841306	59.5006	42.5254	46.4256	46.5895	45.5387	38.0996	75.7729	53.6652
CDIF630erm_01458	npdA	NAD-dependent deacetylase, Sir2 family	CDS	0.221115	0.309478	0.526258	93.6038	83.9393	77.2481	79.6653	80.6735	100.181	125.544	83.4842
CDIF630erm_01459	acd	mannosyl-glycoprotein endo-beta-N-acetylglucosamidase	CDS	0.232303	0.348994	0.562024	479.187	371.449	379.34	402.193	442.254	459.735	578.311	437.014
CDIF630erm_01460	polC	DNA polymerase III PolC-type	CDS	-0.824137	0.00179457	0.0262613	261.538	199.124	191.261	213.385	101.737	151.04	85.9684	149.955
CDIF630erm_01461	rimP	ribosome maturation factor rimp	CDS	-1.02246	0.000634403	0.0142778	61.2418	41.7432	51.371	46.3598	29.3784	19.9654	18.0383	31.3122
CDIF630erm_01462	nusA	transcription elongation protein	CDS	-1.27409	9.39792e-05	0.0046833	454.27	306.199	371.864	332.673	134.228	179.865	85.8477	205.747
CDIF630erm_01463		uncharacterized protein	CDS	-1.49643	0.000194569	0.00719705	99.1876	66.0729	69.5425	68.64	17.6953	40.9939	10.9798	37.828
CDIF630erm_01464		ribosomal protein L7Ae / L30e / S12e / Gadd45	CDS	-1.43939	0.00118502	0.0201243	69.9477	69.078	71.306	55.3178	15.606	39.6944	8.32536	34.2986
CDIF630erm_01465	infB	translation initiation factor IF-2	CDS	-1.58987	0.000328453	0.0100479	691.011	539.739	613.231	504.598	136.36	269.769	73.782	300.226
CDIF630erm_01466	rbfA	Ribosome-binding factor A	CDS	-1.28676	0.00023661	0.00820796	54.7573	50.7176	55.5113	37.8994	19.4861	25.6951	9.65259	26.6063
CDIF630erm_01467		putative rna-binding protein	CDS	-0.848666	0.00747811	0.0597583	157.427	209.786	190.533	178.28	74.1923	149.031	58.7602	126.742
CDIF630erm_01468	tlpB2	transposase-like protein B	CDS	0.190097	0.305945	0.522748	213.746	262.727	263.564	245.887	270.802	284.359	344.175	225.52
CDIF630erm_01469		putative rna-binding protein	CDS	-0.869991	0.000545076	0.0127826	129.148	114.979	105.464	94.2891	62.8076	62.377	41.6268	75.9728
CDIF630erm_01470	truB	tRNA pseudouridine synthase B	CDS	-0.580508	0.0114611	0.0745774	313.053	251.324	232.511	209.978	151.327	217.374	126.027	178.552
CDIF630erm_01471	ribF	riboflavin biosynthesis protein	CDS	0.0203127	0.916181	0.960625	590.923	454.647	459.118	457.434	409.806	431.263	693.72	455.158
CDIF630erm_01472	rpsO	30S ribosomal protein S15	CDS	0.584995	0.293027	0.50939	85.9786	88.5088	200.845	102.29	338.769	48.4367	168.679	160.543
CDIF630erm_01473		uncharacterized protein DegV family	CDS	-0.669696	0.0400472	0.155676	57.0989	47.7124	55.1279	52.1787	34.4525	37.2726	23.8298	37.7376
CDIF630erm_01474	pnp	polyribonucleotide nucleotidyltransferase	CDS	-0.834565	0.000465208	0.0118381	1681.09	1217.68	1358.49	1307.8	835.133	864.299	555.145	865.973
CDIF630erm_01475		putative polysaccharide deacetylase	CDS	-0.760407	0.248692	0.459952	4.44303	4.24019	2.99025	4.59387	2.47308	2.71718	0.844602	3.48416
CDIF630erm_01476		putative peptidase, M16 family	CDS	-0.626396	0.00798209	0.0615908	219.69	192.538	206.711	227.358	143.822	142.12	99.9647	162.262
CDIF630erm_01477		putative sporulation protein	CDS	-1.10589	0.00112606	0.0195183	67.1258	49.4414	62.8336	62.5914	30.9561	30.2434	13.9359	37.1946
CDIF630erm_01478	dapG	aspartokinase	CDS	-0.781135	0.00271676	0.0325729	315.035	261.616	281.39	301.702	155.122	187.899	114.142	217.647
CDIF630erm_01479	tepA	protein export-enhancing factor	CDS	-0.668314	0.0113021	0.0739997	216.207	141.985	129.424	152.746	90.31	124.931	71.0672	116.561
CDIF630erm_01480	ftsK	DNA FtsK / SpoIIIE translocase	CDS	-0.524044	0.0349019	0.142688	453.849	348.478	348.901	380.946	230.55	327.833	195.224	311.855
CDIF630erm_01481	selU	tRNA 2-selenouridine synthase	CDS	-0.750534	0.0119894	0.0761931	113.057	95.713	98.9849	98.6533	65.9629	71.7689	29.9834	73.7556
CDIF630erm_01482	rimO	ribosomal protein S12 methylthiotransferase	CDS	-0.481631	0.022903	0.111501	386.243	305.252	318.5	356.216	229.57	257.423	213.624	277.783
CDIF630erm_01483	pgsA	CDP-diacylglycerol--glycerol-3-phosphate 3-phosphatidyltransferase	CDS	-0.183801	0.290793	0.506824	119.241	100.324	87.254	91.418	79.1385	101.776	78.6083	91.0407
CDIF630erm_01484	recA	protein RecA (Recombinase a)	CDS	-1.0549	0.000109977	0.00519207	175.199	150.547	146.714	151.904	63.7883	99.4133	51.2794	86.0181
CDIF630erm_01485		RNase Y	CDS	-0.377143	0.0605601	0.20214	1872.26	1311.7	1461.2	1315.3	1205.37	1125.5	1024.08	1234.3
CDIF630erm_01486		putative DNA helicase, UvrD / REP type	CDS	0.0920725	0.657821	0.816312	118.04	119.796	124.67	119.058	127.065	112.231	150.761	123.258
CDIF630erm_01487	spsB3	signal peptidase IB	CDS	0.276744	0.178864	0.376621	327.824	283.763	281.735	280.609	333.567	279.633	472.132	336.833
CDIF630erm_01488	uppP1	undecaprenyl-diphosphatase	CDS	0.324002	0.0870244	0.250597	374.115	328.882	334.103	327.351	374.074	366.878	552.189	414.887
CDIF630erm_01489		putative phage tyrosine recombinase	CDS	-0.364664	0.0781826	0.234352	71.5688	80.0284	68.6991	73.6933	57.7336	69.5834	46.0308	54.9774
CDIF630erm_01490	purB	adenylosuccinate lyase	CDS	-0.18087	0.364197	0.576164	542.59	346.749	395.25	436.073	393.432	376.329	361.49	386.606
CDIF630erm_01491		transcriptional regulator, MarR family	CDS	0.0270445	0.922754	0.964908	15.6707	36.515	34.1962	27.6781	39.484	31.602	22.6233	22.5792
CDIF630erm_01492		PTS system, glucose-like IIBC component	CDS	-0.216424	0.508864	0.703502	32.9625	38.5322	37.0714	30.4344	26.7348	25.8723	34.508	32.5339
CDIF630erm_01493		transcriptional regulator, RpiR family	CDS	-0.0413107	0.871209	0.938628	13.4492	26.2645	22.2735	25.228	21.3196	28.7666	16.7111	18.0543
CDIF630erm_01494	malH2	maltose-6'-phosphate glucosidase	CDS	-0.080222	0.691619	0.838071	85.018	73.6476	69.3125	79.7419	66.901	78.3256	70.5846	75.2489
CDIF630erm_01495		putative alanine aminotransferase	CDS	-0.0990241	0.648995	0.810924	2005.73	1438.41	1593.15	1583.2	1363.9	1335.97	2087.92	1393.53
CDIF630erm_01496	galT	UDP-glucose---hexose-1-phosphate uridylyltransferase	CDS	0.111333	0.548351	0.736057	79.134	92.5432	100.825	91.9156	100.373	87.3632	115.469	90.4977
CDIF630erm_01497	exoA	exodeoxyribonuclease	CDS	-0.0706036	0.746964	0.87243	78.7737	73.1536	67.1656	71.4729	73.9791	53.1622	79.3322	70.181
CDIF630erm_01498		putative ribonuclease	CDS	-0.0555271	0.83478	0.916241	25.9377	48.9886	39.3716	46.5512	36.0728	42.0572	41.6871	35.0679
CDIF630erm_01499	glnA	glutamine synthetase	CDS	-0.454192	0.0898993	0.255391	438.779	288.662	319.612	352.273	307.514	273.135	152.451	288.19
CDIF630erm_01500	ugtP2	processive diacylglycerol beta-glucosyltransferase	CDS	0.46654	0.14064	0.329053	40.5877	43.9662	42.1702	37.7846	51.8493	59.4826	65.3963	50.6335
CDIF630erm_01501		transcriptional regulator, PadR family	CDS	-0.368237	0.366766	0.578442	4.86332	4.85769	3.64197	3.75166	4.7756	2.83532	2.1115	3.43891
CDIF630erm_01502		putative membrane protein	CDS	-0.156406	0.701263	0.844906	14.4098	19.0191	14.4912	16.8825	20.211	18.4886	7.23944	12.1719
CDIF630erm_01503		hypothetical protein	CDS	-0.188779	0.390032	0.598817	39.5069	52.8583	48.1507	44.2925	44.9844	44.42	30.104	42.6244
CDIF630erm_01504		putative lipoprotein	CDS	0.305154	0.300357	0.517618	23.5961	33.5098	47.3456	29.0562	57.6056	29.7118	40.4806	37.1946
CDIF630erm_01505	cprA	ABC-type transport system, lantibiotic / multidrug-family ATP-binding protein	CDS	-0.178311	0.487691	0.685403	5.88401	3.70502	4.48538	4.5173	3.66698	4.72553	3.37841	4.61538
CDIF630erm_01506	cprB	ABC-type transport system, lantibiotic / multidrug-family permease	CDS	-0.426585	0.240097	0.449384	5.40368	4.44602	3.52696	5.51264	3.15531	5.02087	2.47348	3.39366
CDIF630erm_01507	cprC	ABC-type transport system, lantibiotic / multidrug-family permease	CDS	-0.0571752	0.833234	0.915809	7.14487	8.48038	8.89408	6.4697	6.39589	7.50177	7.90306	8.00905
CDIF630erm_01508	cprK	two-component sensor histidine kinase	CDS	-0.0211929	0.928047	0.968256	23.536	33.798	36.9564	32.425	31.6383	25.2225	36.4385	31.629
CDIF630erm_01509		putative pyridoxine kinase	CDS	0.219372	0.238791	0.447729	115.038	96.1658	98.7933	102.75	105.617	102.485	156.553	115.882
CDIF630erm_01510		putative exported protein	CDS	-0.563639	0.231189	0.439358	0.960655	1.27617	1.72514	0.650798	0.852785	1.24045	0.301644	0.723982
CDIF630erm_01511	cspB	cold shock protein CspB	CDS	0.488318	0.224159	0.431482	694.373	605.894	808.556	444.533	1169.21	436.048	1085.01	891.538
CDIF630erm_01512		putative CBS domain-containing protein	CDS	0.0822663	0.781361	0.890425	64.7842	75.8706	89.5158	61.5195	81.8674	50.5041	96.7672	79.6832
CDIF630erm_01513		putative peptidyl-prolyl isomerase	CDS	0.147022	0.539545	0.729698	559.822	703.583	684.384	649.496	710.37	661.101	872.112	632.398
CDIF630erm_01514		putative membrane protein	CDS	-0.0223553	0.966312	0.984352	4.02274	25.3588	13.6478	19.4857	16.3735	26.8174	10.5575	8.00905
CDIF630erm_01515		putative phage protein	CDS	0.350428	0.203749	0.409323	13.149	23.918	19.3216	18.6052	23.6221	24.1002	24.8554	23.1222
CDIF630erm_01516		transcriptional regulator, phage-type	CDS	0.872327	0.0136853	0.0823952	26.2379	20.1306	18.6316	18.2989	37.1814	35.7959	48.1423	31.3122
CDIF630erm_01518		putative phage protein	CDS	0.477472	0.438792	0.640776	0.120082	0.247001	0.268356	0.191411	0.59695	0.354415	0.120657	0.0904977
CDIF630erm_01519		hypothetical protein	CDS	-0.651607	0.253263	0.464394	0.180123	0.988005	0.958414	0.995338	0.767507	0.531622	0.241315	0.452489
CDIF630erm_01520		putative phage XkdK-like protein	CDS	-1.19424	0.0328843	0.138811	3.78258	2.63468	1.49513	1.11018	1.23654	0.236276	1.93052	0.497737
CDIF630erm_01522		putative XkdN-like phage protein	CDS	-2.3887	0.00100293	0.0179925	1.74119	1.11151	0.536712	0.765645	0.255836	0.118138	0.241315	0.135747
CDIF630erm_01524		putative phage tail protein	CDS	-1.34072	0.00158187	0.0243668	4.32295	2.79935	4.06367	3.48368	1.66293	1.713	0.48263	1.8552
CDIF630erm_01525		putative phage XkdP-like protein	CDS	-0.165832	0.751309	0.873434	0.240164	0.452836	0.843404	0.727362	0.383753	0.590691	0.361972	0.723982
CDIF630erm_01526		putative phage cell wall XkdQ-like hydrolase	CDS	-1.01942	0.00461195	0.0436614	3.30225	3.58152	3.64197	3.21571	1.79085	1.5358	1.56855	1.8552
CDIF630erm_01529		putative baseplate assembly J-like	CDS	-1.3579	0.0144872	0.0855685	0.540368	0.65867	0.345029	0.574233	0.0852785	0.236276	0.120657	0.361991
CDIF630erm_01531		putative phage tail fiber protein	CDS	-0.62315	0.170527	0.366772	1.0207	1.31734	1.84015	1.11018	0.383753	1.47673	1.02559	0.633484
CDIF630erm_01532		putative beta-lactamase-inhibitor protein II	CDS	-0.431348	0.0953562	0.26377	17.8922	20.6658	13.5711	22.7014	12.7918	14.8854	11.4625	16.3348
CDIF630erm_01533		putative phage protein	CDS	-0.594834	0.25393	0.465191	0.180123	0.411669	0.88174	0.497669	0.213196	0.590691	0.241315	0.316742
CDIF630erm_01535		putative membrane protein	CDS	0.379485	0.327871	0.542621	273.607	247.125	321.222	217.366	375.95	266.343	398.773	336.968
CDIF630erm_01536		transcriptional regulator, phage-type	CDS	0.348232	0.12905	0.313715	118.641	208.222	192.641	174.337	252.339	206.624	219.536	204.842
CDIF630erm_01537		transcriptional regulator, phage-type	CDS	0.713096	0.0968698	0.265522	1.68115	1.19384	0.99675	1.56957	2.25988	1.94928	2.41315	2.26244
CDIF630erm_01538		hypothetical protein	CDS	0.245719	0.692007	0.838258	0.360246	1.64668	0.805067	2.06724	1.36446	1.713	1.56855	1.26697
CDIF630erm_01539		transcriptional regulator, phage-type	CDS	-0.0251364	0.947602	0.977734	33.743	27.0466	28.7907	30.6258	24.1765	23.6276	41.7475	28.5973
CDIF630erm_01540		transporter, major facilitator superfamily (MFS)	CDS	-0.422251	0.274935	0.488591	41.5483	39.973	32.5094	43.412	29.4211	41.4665	18.5812	28.009
CDIF630erm_01541		transcriptional regulator, TetR family	CDS	-0.021916	0.950555	0.978535	5.76393	5.5987	4.37037	5.70405	4.00809	7.14736	3.19742	6.74208
CDIF630erm_01542	glpK2	glycerol kinase	CDS	-0.0148666	0.946884	0.977675	39.9272	32.069	32.2794	27.9077	37.5652	26.8764	32.9998	33.3032
CDIF630erm_01543		transcriptional regulator, GntR family	CDS	0.243327	0.19058	0.393215	105.432	103.988	106.461	98.4236	109.711	93.2701	161.44	126.018
CDIF630erm_01544		putative lamB-like protein, UPF0271 family	CDS	-0.394342	0.542638	0.731675	209.843	127.494	179.453	136.936	135.55	113.649	105.998	142.081
CDIF630erm_01545		putative transporter, NRAMP family	CDS	-0.341863	0.678196	0.829651	461.895	320.814	383.059	323.6	299.114	354.592	214.951	306.425
CDIF630erm_01546	kipI	kinase A inhibitor	CDS	-0.227152	0.781726	0.890425	279.31	228.517	271.001	222.305	213.665	238.934	169.162	233.484
CDIF630erm_01547	kipA	KipI antagonist	CDS	-0.411074	0.597748	0.776229	198.555	125.765	173.511	130.466	146.125	100.063	92.7252	133.484
CDIF630erm_01548		putative trancriptional regulator	CDS	0.369743	0.157306	0.350567	69.6475	54.9166	55.243	55.7389	64.8543	52.9259	103.102	83.4389
CDIF630erm_01549		L-ala-D / L-glu epimerase	CDS	0.175485	0.689781	0.83662	3.72254	2.09951	3.41195	2.60319	3.28322	3.07159	3.01644	3.93665
CDIF630erm_01550		hypothetical protein	CDS	0.211857	0.405928	0.612795	4.86332	4.07552	3.79532	5.24467	5.62838	6.26132	4.58498	4.34389
CDIF630erm_01551		putative hydrolase, CocE / NonD family	CDS	0.513397	0.0390195	0.153724	10.0869	11.5267	9.31578	11.523	14.7958	14.8263	16.5301	14.4796
CDIF630erm_01552		putative endoribonuclease	CDS	0.309588	0.181258	0.379659	25.0371	35.8564	43.3586	24.9217	50.9113	32.8424	41.0838	35.2941
CDIF630erm_01553		putative membrane protein	CDS	0.635057	0.00560665	0.0497937	57.159	54.3815	44.2404	44.5605	69.4167	76.4354	90.1914	75.0679
CDIF630erm_01554		putative NAD(P)-binding oxidoreductase, GFO / IDH / MOCA family	CDS	0.181015	0.37187	0.58158	94.6846	79.2463	83.9954	77.6746	96.2368	77.6759	113.901	92.6244
CDIF630erm_01555		hypothetical protein	CDS	0.352979	0.350406	0.563222	4.20287	5.10469	2.95191	3.86651	4.64768	5.02087	5.91221	5.02262
CDIF630erm_01556		putative amino acid amidase	CDS	0.225274	0.428649	0.63136	126.927	92.6667	97.1448	99.151	106.172	100.831	160.595	118.552
CDIF630erm_01557		TsaA-like protein	CDS	0.342584	0.20683	0.412281	5.2836	4.19902	2.79857	5.01497	5.11671	4.07577	6.99813	5.70136
CDIF630erm_01558		putative peptidase, M20D family	CDS	-0.0696052	0.811377	0.904105	7.14487	4.52836	3.83365	4.86184	3.92281	4.90273	7.42043	3.16742
CDIF630erm_01559		putative muramoyltetrapeptide carboxypeptidase, S66 family	CDS	-0.100067	0.714623	0.851327	8.04549	13.9144	13.8012	14.241	11.5979	10.1599	12.9707	11.9909
CDIF630erm_01560		hypothetical protein	CDS	0.36091	0.148742	0.340638	91.0821	85.1743	89.4775	92.7961	119.049	94.7468	133.749	112.896
CDIF630erm_01561		putative nicotinamidase	CDS	0.432656	0.10181	0.273403	15.4906	34.045	36.343	38.5119	48.0971	37.0954	47.358	35.5204
CDIF630erm_01562	glpQ	glycerophosphoryl diester phosphodiesterase	CDS	0.00614758	0.980277	0.989404	7.38504	8.23338	8.31903	6.96737	6.43853	5.90691	11.0402	7.69231
CDIF630erm_01563		putative synthetase	CDS	-0.136892	0.411346	0.617536	66.1051	56.6868	66.1689	66.6111	62.296	53.7529	52.3653	63.9819
CDIF630erm_01564		putative oligopeptide transporter	CDS	0.374845	0.163313	0.35839	3379.1	2830.55	2829.51	2752.38	3271.16	3652.95	5011.02	3354.98
CDIF630erm_01565	pqqD	putative coenzyme PQQ synthesis protein D	CDS	0.323639	0.170004	0.366572	679.904	605.112	561.937	624.115	661.25	762.936	973.766	694.57
CDIF630erm_01566		ABC-type transport system, ATP-binding protein	CDS	-0.0916567	0.562656	0.746601	182.224	187.268	176.693	187.659	170.088	174.608	166.869	177.104
CDIF630erm_01567		zinc-binding protein	CDS	-0.0743641	0.749664	0.873434	53.4965	57.963	53.4795	60.4859	54.1945	59.2463	50.3141	50.362
CDIF630erm_01568		putative bifunctional aromatic-amino-acid transferase / transcription regulator	CDS	-0.315577	0.160685	0.355011	52.776	49.3179	56.163	50.456	38.0342	43.4158	37.8261	48.4163
CDIF630erm_01569	ddl	D-alanine--D-alanine ligase	CDS	0.129432	0.767744	0.883189	91.1421	66.2787	88.9024	61.711	68.8624	71.2964	97.7928	98.9593
CDIF630erm_01570		putative competence-damage inducible protein, CinA family	CDS	-0.24298	0.236165	0.444808	366.97	278.123	316.66	289.184	262.104	243.66	277.934	273.303
CDIF630erm_01571		putative hydrolase, HAD superfamily, subfamily IIB	CDS	-0.240268	0.27938	0.493557	100.148	96.7422	110.563	98.4619	89.8409	79.4479	85.6064	88.733
CDIF630erm_01572		putative phospholipase	CDS	-0.0953851	0.685857	0.834035	160.129	128.482	120.568	92.375	101.652	108.569	132.361	126.833
CDIF630erm_01573		transcriptional regulator, sigma-54-dependent	CDS	0.404709	0.189832	0.392881	21.3746	25.894	22.2352	27.8695	26.8201	38.0405	33.5428	30.5882
CDIF630erm_01574		putative membrane protein	CDS	0.269236	0.165548	0.361086	34.3434	37.3795	33.8895	39.2776	37.0109	41.4665	57.7949	38.4163
CDIF630erm_01575		putative oxidoreductase, fe-S subunit	CDS	0.162733	0.368828	0.579149	191.711	151.823	174.393	147.272	164.545	153.993	241.737	184.344
CDIF630erm_01576		putative membrane protein	CDS	0.882274	0.0645447	0.210342	1.86127	1.93484	1.30344	1.14847	2.81419	2.24463	5.12794	1.35747
CDIF630erm_01577		putative membrane protein	CDS	-0.25607	0.684059	0.832848	0.600409	0.452836	0.651721	0.153129	0.127918	0.236276	0.542958	0.633484
CDIF630erm_01578		putative ATP-binding protein	CDS	0.384059	0.268155	0.482035	9.66659	8.35688	9.27744	6.16344	11.939	8.68316	13.6946	9.32127
CDIF630erm_01579		putative drug / sodium antiporter, MATE family	CDS	0.358519	0.123824	0.305138	13.6893	15.4787	14.5679	14.0113	15.6486	20.3198	20.7531	17.3756
CDIF630erm_01580		putative phage protein	CDS	0.0743647	0.870308	0.938628	3.6625	8.39804	6.05717	8.76663	9.80703	7.08829	6.27419	5.20362
CDIF630erm_01581		putative diguanylate kinase signaling protein	CDS	-0.152762	0.501898	0.697606	81.4756	93.243	83.2286	91.418	66.2614	77.9712	90.2517	79.819
CDIF630erm_01582	dccA	diguanylate kinase signaling protein	CDS	-0.0842556	0.702645	0.845724	32.4821	46.0246	42.2085	44.7519	37.1814	47.3734	36.4385	35.1584
CDIF630erm_01583		putative diguanylate kinase signaling protein	CDS	0.0863946	0.717528	0.853328	100.629	131.775	131.264	135.098	124.507	163.503	127.776	113.846
CDIF630erm_01584		transcriptional regulator, MerR family	CDS	0.291006	0.374531	0.584522	4.56311	10.9916	11.5393	10.719	14.4121	11.105	10.8592	10
CDIF630erm_01585		hypothetical protein	CDS	-0.332346	0.382564	0.5914	1.86127	4.73419	3.25861	3.52197	2.13196	1.5358	4.46432	2.57919
CDIF630erm_01586		hypothetical protein	CDS	0.484825	0.120079	0.300246	3.12213	5.06353	5.90383	7.15878	7.50451	8.62409	8.2047	5.56561
CDIF630erm_01588		putative magnesium transporter	CDS	0.210585	0.320077	0.535217	45.9914	42.0314	38.1832	37.172	40.422	44.5381	62.9832	41.1312
CDIF630erm_01591		transcriptional regulator, hxlR family	CDS	0.49065	0.0471501	0.172627	10.7473	12.9676	13.5328	12.7863	17.141	17.2482	20.5118	15.4751
CDIF630erm_01593		putative acyl-CoA N-acyltransferase	CDS	0.130749	0.766882	0.883189	2.46168	5.39286	4.4087	4.28761	6.22533	4.84367	3.61972	3.48416
CDIF630erm_01594		putative delta-lactam-biosynthetic de-N-acteylase	CDS	0.342056	0.445888	0.647974	0.540368	0.411669	0.345029	1.18675	0.469032	0.590691	1.14625	0.995475
CDIF630erm_01595		putative helicase, DinG family	CDS	-0.281699	0.333015	0.5481	32.302	45.9011	43.8187	38.2439	40.9337	31.3066	26.0017	33.5747
CDIF630erm_01596		putative ribonuclease	CDS	-0.292403	0.384644	0.593147	10.207	12.6382	9.46913	9.76197	12.2375	7.2655	6.45517	8.32579
CDIF630erm_01597	cotE	peroxiredoxin	CDS	0.0681436	0.802997	0.900409	4.50307	4.36369	1.9935	4.17276	3.92281	4.7846	3.68005	3.34842
CDIF630erm_01598		hypothetical protein	CDS	0.417559	0.140089	0.32827	37.5856	40.9611	57.0831	34.8368	72.0177	38.513	57.3726	59.7737
CDIF630erm_01599		hypothetical protein	CDS	-0.0519038	0.893634	0.951442	38.7264	45.9834	44.4704	46.1684	43.8332	42.8251	41.2045	41.3122
CDIF630erm_01600		putative hydrolase	CDS	-0.259859	0.345263	0.558271	101.349	127.082	128.619	133.758	124.677	121.387	60.208	103.62
CDIF630erm_01601		homeodomain-like protein	CDS	-0.362264	0.129672	0.314368	105.192	84.9273	105.617	90.0398	90.5658	62.9086	59.5444	87.0136
CDIF630erm_01602		putative TPR repeat-containing protein	CDS	0.0817188	0.775891	0.888775	28.2192	78.6288	78.6282	83.2256	83.3171	67.0434	68.6541	65.4751
CDIF630erm_01603		putative transporter, LrgA family	CDS	0.278762	0.434177	0.636107	56.9188	83.8158	79.97	83.1873	90.0115	81.5744	106.36	90.8145
CDIF630erm_01604		putative transporter, LrgB family	CDS	0.282965	0.428189	0.6312	260.938	240.25	223.77	241.714	271.186	296.054	334.161	274.751
CDIF630erm_01605		putative membrane protein	CDS	0.302967	0.115641	0.295443	256.435	201.759	206.289	190.033	245.602	263.98	289.517	255.068
CDIF630erm_01606		putative MORN repeat-containing protein	CDS	0.0397773	0.915845	0.960553	10.327	10.6211	12.8427	8.03927	12.3227	5.55249	12.5484	12.5339
CDIF630erm_01607		putative ca++-chelating serine protease, SCP-like extracellular domain protein	CDS	-0.707794	0.0573258	0.195607	20.534	18.6486	25.1871	17.227	17.2689	13.8812	5.55024	13.1674
CDIF630erm_01608		putative exported polysaccharide deacetylase	CDS	-1.04111	0.00201101	0.0282366	53.3164	48.0418	46.6556	37.7846	25.3277	30.3615	10.4972	24.0271
CDIF630erm_01609	pabA	aminodeoxychorismate synthase, component 2	CDS	-1.07048	0.0114942	0.0745774	120.982	83.6511	75.9064	87.1686	45.5814	53.7529	23.7092	51.9457
CDIF630erm_01610	pabB	aminodeoxychorismate synthase, component 1	CDS	-1.11107	0.00953024	0.0685261	120.082	107.94	106.077	102.826	61.0168	52.985	25.9413	62.2172
CDIF630erm_01611	pabC	aminodeoxychorismate lyase	CDS	-1.11839	0.0203438	0.104128	21.6748	46.0657	41.4801	43.6035	22.9399	20.0244	7.23944	20.1357
CDIF630erm_01612		hypothetical protein	CDS	-1.0049	0.0034052	0.0371363	20.3539	56.481	41.5185	50.7622	25.2424	20.9695	15.5648	22.4887
CDIF630erm_01613	folE	GTP cyclohydrolase 1	CDS	-0.767316	0.000653913	0.0143063	243.706	178.253	170.483	190.531	96.0663	131.37	99.1804	133.348
CDIF630erm_01614	folP	dihydropteroate synthase	CDS	-0.94332	0.00036921	0.0106833	285.315	219.378	244.702	225.482	120.328	137.217	90.855	158.507
CDIF630erm_01615	folB	dihydroneopterin aldolase	CDS	-0.973821	0.000268112	0.00905416	90.4217	85.9976	86.7939	77.9043	37.4373	51.2129	30.104	54.8869
CDIF630erm_01616	folK	2-amino-4-hydroxy-6-hydroxymethyldihydropteridinepyrophosphokinase	CDS	-0.908982	0.000513724	0.012712	87.3596	86.5328	95.228	78.402	55.3458	51.1538	27.3289	51.1765
CDIF630erm_01617	aroF1	3-deoxy-7-phosphoheptulonate synthase	CDS	-0.819095	0.000496233	0.0123645	192.912	159.357	162.624	150.373	87.112	102.071	76.6175	111.222
CDIF630erm_01618	dnaG	DNA primase	CDS	-0.868891	0.000220114	0.00781949	662.552	664.969	700.102	704.431	378.765	414.252	259.534	443.394
CDIF630erm_01619	sigA1	RNA polymerase sigma factor SigA1 (sigma-43)	CDS	-0.678002	0.00440527	0.0428483	597.407	421.755	510.988	442.772	336.211	280.696	262.852	353.303
CDIF630erm_01620		putative SAM-dependent methyltransferase	CDS	-1.11693	0.00114174	0.019695	30.9811	22.3125	24.6121	21.7826	9.338	14.3538	5.91221	16.2896
CDIF630erm_01621		GTP cyclohydrolase 1 type 2	CDS	-0.553772	0.0269078	0.122519	68.1465	61.8327	77.6315	70.2862	60.3772	45.2469	29.9834	53.6199
CDIF630erm_01622	wrbA	putative flavodoxin protein	CDS	-0.305027	0.144391	0.33481	70.5481	65.373	69.3508	58.9546	64.3	47.019	47.4184	55.0679
CDIF630erm_01623		putative 5-nitroimidazole antibiotic resistance protein	CDS	0.292157	0.337757	0.551353	51.0948	111.727	95.458	114.464	123.569	111.109	123.191	98.6878
CDIF630erm_01624		putative phosphohydrolase, HD superfamily	CDS	0.182405	0.492868	0.690246	53.8567	56.481	54.2079	60.3328	47.159	55.5249	86.0891	66.4706
CDIF630erm_01625		putative membrane protein	CDS	0.121712	0.60127	0.77911	29.1799	44.4602	33.6595	38.4354	32.9601	44.1837	48.6853	32.8507
CDIF630erm_01626		transcriptional regulator, GntR family	CDS	0.0599837	0.827935	0.912636	23.7762	25.4	26.1839	26.0702	20.9785	24.4546	32.9395	27.4208
CDIF630erm_01627		uncharacterized protein	CDS	-0.162661	0.575679	0.758552	3.06209	4.40486	2.30019	2.45006	3.24058	2.77625	3.13709	1.76471
CDIF630erm_01628		two-component response regulator	CDS	0.0149143	0.965474	0.984352	3.60246	4.61069	4.86874	4.747	4.64768	4.25297	3.92137	5.20362
CDIF630erm_01629		two-component sensor histidine kinase	CDS	-0.249348	0.371898	0.58158	7.50512	7.0807	7.66731	6.81424	4.73296	6.43853	6.87747	6.42534
CDIF630erm_01630		ABC-type transport system, ATP-binding protein	CDS	-0.945686	0.00156326	0.0242814	10.0268	8.72738	6.24886	7.04393	4.17865	3.89856	2.53381	5.9276
CDIF630erm_01631		ABC-type transport system, permease protein	CDS	-0.261889	0.165903	0.361421	23.6561	28.6933	26.4905	27.3335	22.5988	22.4463	21.115	22.3982
CDIF630erm_01632		putative iron-sulfur protein	CDS	-0.0327677	0.849314	0.926151	361.446	272.36	290.476	253.773	271.314	270.95	329.757	279.547
CDIF630erm_01633	cwp20	putative cell surface protein, putative penicillin-binding protein cwp20	CDS	-0.59584	0.0296039	0.130541	1763.04	1414.62	1287.07	1431.99	967.741	1237.26	609.682	1086.88
CDIF630erm_01634		putative rhodanese-like domain-containing protein	CDS	0.510657	0.139179	0.326389	1.14078	1.81134	2.4152	2.06724	4.64768	2.00835	2.59413	1.40271
CDIF630erm_01635		putative membrane protein	CDS	0.352315	0.103094	0.274276	504.584	426.077	440.41	453.108	516.958	618.867	623.98	568.959
CDIF630erm_01636		ABC-type transport system, multidrug-family ATP-binding protein / permease	CDS	0.0772018	0.785653	0.891533	8.52581	16.9196	12.8427	13.0925	18.0364	11.8729	12.2467	12.0814
CDIF630erm_01637		ABC-type transport system, multidrug-family ATP-binding / permease	CDS	-0.298009	0.240587	0.44983	31.6416	47.0949	46.5406	44.7136	45.4961	35.7368	25.3984	31.629
CDIF630erm_01638	rbr2	reverse rubrerythrin	CDS	0.67959	0.0300732	0.131428	299.724	313.856	309.683	243.398	636.519	268.764	598.34	364.977
CDIF630erm_01639		putative hydrolase	CDS	0.411086	0.0254318	0.118117	56.1983	48.1653	49.1474	51.0685	67.9243	60.4277	73.239	70.4072
CDIF630erm_01640		putative signaling protein	CDS	0.0624788	0.724671	0.859131	121.523	117.12	119.112	113.392	118.111	107.447	146.357	120.09
CDIF630erm_01641	feoA1	ferrous iron transport protein A	CDS	0.577585	0.361329	0.573904	0.420287	0.164668	0.498375	0.727362	0.55431	0.236276	1.14625	0.81448
CDIF630erm_01642	feoA2	ferrous iron transport protein A	CDS	1.49871	0.199417	0.404928	0	0	0.153346	0.0765645	0.0426393	0.0590691	0.422301	0.271493
CDIF630erm_01643	feoB1	ferrous iron transport protein B	CDS	0.0580846	0.746759	0.87243	26.7783	16.1786	18.7849	19.3325	18.6334	21.0877	24.1918	20.4525
CDIF630erm_01644		hypothetical protein	CDS	-0.24423	0.425347	0.630118	2.40164	2.01718	2.18518	1.68442	1.53501	1.18138	3.13709	1.17647
CDIF630erm_01645		putative tryptophan RNA-binding attenuation protein	CDS	-0.214841	0.214988	0.421749	68.0264	50.3883	57.4665	53.4037	44.6007	50.6813	53.5719	48.6878
CDIF630erm_01646	ssuC1	ABC-type transport system, sulfonates-family permease	CDS	-0.398191	0.0289004	0.128335	46.4717	53.5581	54.7829	50.7622	40.0809	37.6861	39.636	38.5973
CDIF630erm_01647	ssuB1	ABC-type transport system, sulfonates-family ATP-binding protein	CDS	-0.374104	0.0970053	0.265691	68.4467	65.7435	60.4951	60.9453	48.225	52.2171	48.5043	48.2805
CDIF630erm_01648	ssuA1	ABC-type transport system, alkanesulfonates-family extracellular solute-binding protein	CDS	-0.320756	0.175407	0.372247	133.531	137.086	140.81	123.039	105.404	98.7635	125.122	98.6425
CDIF630erm_01649		hypothetical protein	CDS	0.0614568	0.897943	0.954331	0.180123	0.370502	0.498375	1.22503	0.255836	1.00417	0.784273	0.497737
CDIF630erm_01650		putative lipoprotein	CDS	-0.0230301	0.972016	0.987148	0.240164	0.164668	0.268356	0.574233	0	0.177207	0.663616	0.452489
CDIF630erm_01651		hypothetical protein	CDS	0.177612	0.545102	0.733068	1.92131	1.39967	1.34178	1.22503	1.57765	1.65393	1.32723	2.0362
CDIF630erm_01652		transcriptional regulator, DeoR family	CDS	0.240951	0.231344	0.439419	15.0102	11.2797	12.8427	11.7909	13.8578	13.704	15.7458	16.8326
CDIF630erm_01654	metN	ABC-type transport system, methionine-specific ATP-binding protein	CDS	-0.422056	0.286987	0.502788	19.8135	33.6333	44.7387	39.1627	27.7582	26.0495	17.1334	31.5837
CDIF630erm_01655	metI	ABC-type transport system, methionine-specific permease	CDS	-0.2369	0.423977	0.628669	66.045	56.0693	71.6127	65.3478	59.7802	70.8829	29.8627	59.276
CDIF630erm_01656	metQ	ABC-type transport system, methionine-specific substrate-binding lipoprotein	CDS	-0.068747	0.751766	0.873434	141.156	104.77	127.316	104.319	121.991	119.024	99.7837	114.48
CDIF630erm_01657		two-component sensor histidine kinase, sporulation-associated spo0A	CDS	-0.52586	0.0527359	0.186054	76.9124	81.2634	81.1201	77.5215	58.4158	46.3692	60.4494	54.7964
CDIF630erm_01658		putative 3-methyladenine DNA glycosylase	CDS	-0.858093	0.00811289	0.0624658	5.94405	6.87487	5.5588	5.78062	2.34516	3.66228	3.01644	4.29864
CDIF630erm_01659		transcriptional regulator, HTH-type	CDS	0.235849	0.180397	0.378295	259.797	215.756	252.523	231.914	319.155	241.593	286.079	283.62
CDIF630erm_01660	proC1	pyrroline-5-carboxylate reductase	CDS	0.336791	0.0677906	0.216135	289.758	257.581	277.94	245.925	358.98	309.109	358.111	326.652
CDIF630erm_01661		uncharacterized protein	CDS	0.276734	0.172762	0.370271	578.735	528.994	518.425	579.44	574.948	572.675	899.803	624.57
CDIF630erm_01662		uncharacterized protein	CDS	0.184676	0.647753	0.810087	43.8299	34.5802	47.8823	46.2067	58.6716	25.4588	59.1221	52.7602
CDIF630erm_01663	sigA2	RNA polymerase sigma factor SigA2 (sigma-43)	CDS	0.229492	0.395517	0.603365	125.005	102.835	109.374	99.9549	124.89	93.211	172.118	122.308
CDIF630erm_01664		putative membrane protein (virulence factor (mvin))	CDS	0.115915	0.553142	0.739081	31.4014	39.5202	44.0487	42.5316	43.4068	35.7959	50.1332	41.4027
CDIF630erm_01665	tlpB3	transposase-like protein B	CDS	0.381904	0.110642	0.287669	11.2277	9.50955	9.27744	7.88614	9.42328	13.1724	16.7714	10.0452
CDIF630erm_01666		putative membrane protein (virulence factor (mvin))	CDS	-0.00600932	0.977251	0.987704	228.996	195.255	208.359	200.752	188.807	202.843	241.918	196.335
CDIF630erm_01667	deoC	deoxyribose-phosphate aldolase	CDS	-0.100674	0.678025	0.829651	140.976	114.197	130.421	121.891	119.731	86.8316	146.237	120.452
CDIF630erm_01668		transcriptional regulator, GntR family	CDS	0.214312	0.641779	0.805019	2.46168	1.77018	1.5718	2.45006	2.64363	2.00835	1.87019	2.98642
CDIF630erm_01669		ABC-type transport system, multidrug-family ATP-binding protein	CDS	0.32163	0.215998	0.422134	6.24426	11.1974	11.386	13.016	13.005	14.8854	12.3071	12.2172
CDIF630erm_01670		ABC-type transport system, multidrug-family permease	CDS	0.441737	0.0875366	0.251265	5.76393	8.60388	8.43404	7.88614	8.01618	13.4678	12.4277	7.91855
CDIF630erm_01671		putative drug / sodium antiporter, MATE family	CDS	0.494406	0.0408147	0.15696	12.6686	14.2849	16.3314	14.7004	18.2922	20.2016	24.3125	18.9593
CDIF630erm_01672		putative thioredoxin	CDS	0.286328	0.467707	0.667515	4.02274	4.28136	2.91358	1.68442	4.94615	3.60321	4.04202	3.07692
CDIF630erm_01673		putative iron-sulfur binding protein	CDS	0.454633	0.12846	0.312696	5.58381	4.28136	5.32878	4.90013	6.22533	5.25715	8.627	7.42081
CDIF630erm_01674		putative lipoprotein	CDS	0.578041	0.145109	0.335109	1.44098	3.21102	4.25536	2.75632	4.90351	3.89856	4.76597	3.9819
CDIF630erm_01675		LUD-like protein	CDS	0.0288655	0.909983	0.959219	137.974	105.84	86.5639	111.822	81.91	98.0547	167.472	103.71
CDIF630erm_01676	cotB	spore coat protein	CDS	0.114219	0.627929	0.796747	5.88401	3.74619	4.60038	5.28295	4.39184	4.66646	6.57583	5.47511
CDIF630erm_01677		hypothetical protein	CDS	-0.496844	0.133458	0.320484	1.62111	1.77018	1.84015	2.18209	1.4071	1.77207	0.904931	1.17647
CDIF630erm_01678	panC	pantothenate synthetase	CDS	-0.364121	0.070263	0.219986	31.8217	31.7397	23.8837	28.5968	22.6841	27.8215	19.1845	20.4525
CDIF630erm_01679	panB	ketopantoate hydroxymethyltransferase	CDS	-0.533017	0.0120815	0.0764623	19.2731	15.8081	18.3632	18.1458	11.8964	13.1133	12.7897	11.6742
CDIF630erm_01680		uncharacterized protein	CDS	-0.0690621	0.803955	0.900409	6.96475	17.2078	13.3028	14.8918	13.6019	15.9487	10.5575	9.9095
CDIF630erm_01681	pdcA	diguanylate kinase signaling protein	CDS	-0.0845012	0.666258	0.821096	113.657	114.732	113.399	119.173	100.501	117.784	114.082	102.398
CDIF630erm_01683		transcriptional regulator, MerR family	CDS	-0.456061	0.121606	0.301536	6.72459	15.5199	15.488	13.3605	10.873	8.26967	11.1608	7.01357
CDIF630erm_01684	feoB2	ferrous iron transport protein B	CDS	-0.456279	0.0162938	0.0913474	117.8	106.252	112.633	108.913	66.0056	82.1651	96.5863	80.0452
CDIF630erm_01685	feoA3	ferrous iron transport protein A	CDS	-0.934051	0.00181007	0.0262936	12.5486	10.7034	11.6926	9.22602	5.5431	4.25297	6.21386	7.05882
CDIF630erm_01686		putative acyltransferase	CDS	0.47191	0.0515956	0.183806	18.6127	33.5922	31.5893	32.1188	39.4413	43.1795	43.316	34.9774
CDIF630erm_01687		putative membrane protein	CDS	0.195169	0.375615	0.585673	27.1385	27.0055	23.462	17.9161	23.6648	26.2857	34.2064	25.2036
CDIF630erm_01689	tyrS	tyrosine--tRNA ligase	CDS	0.166004	0.481972	0.679495	818.298	576.625	676.257	590.771	767.08	500.67	940.163	778.597
CDIF630erm_01690	pgdA1	putative peptidoglycan-N-acetylglucosamine deacetylase	CDS	0.234268	0.300938	0.518048	609.115	459.217	516.47	459.004	518.749	491.514	873.62	520.271
CDIF630erm_01691		putative transporter	CDS	0.73568	0.000982731	0.0178788	51.9955	44.2132	52.4061	51.8341	75.3862	74.9587	117.581	65.9276
CDIF630erm_01692	rbr3	reverse rubrerythrin	CDS	0.352008	0.236222	0.444808	691.732	657.847	759.255	649.267	1016.65	539.124	1183.23	781.267
CDIF630erm_01693		putative iron-sulfur protein	CDS	-0.488749	0.029761	0.130541	64.9643	51.5409	56.6231	54.935	38.418	50.5041	34.2667	39.3213
CDIF630erm_01694	pyrC	dihydroorotase	CDS	-0.185106	0.39434	0.602082	107.053	89.044	117.348	97.8111	87.2826	73.6592	102.317	98.4615
CDIF630erm_01695		ABC-type transport system, permease	CDS	0.151994	0.368077	0.578761	736.342	654.759	646.277	720.357	674.596	795.661	864.571	729.321
CDIF630erm_01696		ABC-type transport system, ATP-binding protein	CDS	0.0878505	0.600702	0.778655	357.844	302.494	294.693	292.744	280.737	354.71	377.597	313.077
CDIF630erm_01697		ABC-type transport system, permease	CDS	0.110004	0.586779	0.767541	782.333	679.13	657.203	765.415	675.918	835.473	835.915	765.294
CDIF630erm_01698		two-component sensor histidine kinase	CDS	0.105306	0.65994	0.817351	48.6932	51.1293	42.7836	42.1487	49.2057	62.1997	43.859	43.4842
CDIF630erm_01699		two-component response regulator	CDS	-0.0100011	0.970198	0.986698	16.2711	26.0586	29.2124	29.0562	23.5795	24.4546	27.3892	24.5701
CDIF630erm_01700		ABC-type transport system, ATP-binding protein	CDS	0.341945	0.546229	0.733706	3.78258	4.07552	2.8369	5.09154	5.24463	4.37111	7.23944	3.21267
CDIF630erm_01701		ABC-type transport system, permease	CDS	0.334761	0.356717	0.569325	2.40164	6.87487	6.24886	8.03927	6.99284	11.2822	6.39484	5.24887
CDIF630erm_01702		cephalosporin acylase	CDS	0.115398	0.567719	0.750445	67.9063	52.9406	54.1312	48.0059	59.098	60.8412	68.0508	53.5294
CDIF630erm_01703	sseA1	3-mercaptopyruvate sulfurtransferase	CDS	0.206415	0.346456	0.558949	232.779	191.426	179.875	188.349	210.936	211.526	279.986	211.855
CDIF630erm_01704	nfnA	NADH-dependent reduced ferredoxin:NADP+ oxidoreductase, subunit alpha	CDS	-0.495683	0.0151552	0.0878331	751.653	632.9	750.131	726.444	516.617	489.978	499.582	522.986
CDIF630erm_01705	nfnB	NADH-dependent reduced ferredoxin:NADP+ oxidoreductase, subunit beta	CDS	-0.550603	0.0104296	0.0707401	1353.74	991.34	1204.92	995.95	783.539	730.862	776.249	812.986
CDIF630erm_01706		putative signaling protein	CDS	-0.482238	0.0954962	0.26377	57.9995	117.696	105.962	104.396	72.6999	77.9712	63.4055	62.3529
CDIF630erm_01707		ABC-type transport system, ATP-binding protein	CDS	-0.218351	0.635793	0.801015	2.46168	2.14068	2.91358	2.25865	1.62029	2.24463	2.29249	2.26244
CDIF630erm_01708		ABC-type transport system, permease protein	CDS	-0.183826	0.568063	0.750445	2.40164	4.48719	1.91683	3.52197	3.83753	2.65811	2.17183	2.17195
CDIF630erm_01709		putative drug / sodium antiporter, MATE family	CDS	0.0782829	0.705841	0.847293	633.252	497.502	567.419	585.182	553.372	570.017	675.199	612.081
CDIF630erm_01710		fic family protein	CDS	0.013197	0.945564	0.977155	482.309	470.044	553.196	516.887	519.218	448.748	555.507	517.556
CDIF630erm_01711		putative FMN-dependent NADH-azoreductase	CDS	-0.479527	0.308655	0.525606	2.04139	1.15267	1.53346	1.03362	0.724867	0.590691	1.80986	0.995475
CDIF630erm_01712		hypothetical protein	CDS	-0.102607	0.717423	0.853328	16.151	15.8904	18.3632	11.2167	12.3227	9.15571	19.8481	16.0633
CDIF630erm_01713		hypothetical protein	CDS	-0.640314	0.239222	0.448213	2.16147	31.1633	21.5068	18.1841	10.1481	16.4803	10.3162	10.0452
CDIF630erm_01714		putative channel-forming hemolysin	CDS	-1.2011	0.0358882	0.144844	59.3805	127.782	112.403	96.5861	33.4292	41.9391	48.0216	48.9593
CDIF630erm_01715		hypothetical protein	CDS	0.118838	0.844844	0.922489	0.480328	4.32252	1.95516	2.94773	5.9695	1.713	1.08592	1.76471
CDIF630erm_01716	hisZ	ATP phosphoribosyltransferase, regulatory subunit	CDS	-0.629171	0.118909	0.299611	22.5154	28.2405	27.2189	31.6977	15.606	23.5686	6.63616	25.0679
CDIF630erm_01717	hisG	ATP phosphoribosyltransferase, catalytic subunit	CDS	-0.840891	0.0464701	0.17101	67.6661	45.2424	38.3749	56.696	21.3623	38.8084	13.8756	41.9909
CDIF630erm_01718	hisC1	histidinol-phosphate aminotransferase	CDS	-0.915672	0.0209149	0.105397	23.3559	44.4191	38.6049	48.6567	18.7186	33.0787	6.87747	23.5294
CDIF630erm_01719	hisB	imidazoleglycerol-phosphate dehydratase	CDS	-0.999725	0.0120831	0.0764623	46.7119	34.045	32.4711	36.5978	14.54	26.6992	5.55024	28.0543
CDIF630erm_01720	hisH	imidazole glycerol phosphate synthase subunit HisH	CDS	-1.18582	0.0098775	0.0697044	49.0534	37.9147	34.7329	35.679	12.4507	25.7541	5.2486	25.6561
CDIF630erm_01721	hisA	1-(5-phosphoribosyl)-5-[(5-phosphoribosylamino)methylideneamino] imidazole-4-carboxamide isomerase	CDS	-1.18871	0.00233545	0.0296099	47.6725	35.9387	45.6205	36.1001	17.2263	21.3239	6.81714	27.0588
CDIF630erm_01722	hisF	imidazole glycerol phosphate synthase subunit HisF	CDS	-1.11804	0.00200425	0.0282366	7.26495	5.43403	7.5523	7.12049	4.30657	3.2488	1.38756	3.57466
CDIF630erm_01723	hisI	bifunctional phosphoribosyl-AMP cyclohydrolase / phosphoribosyl-ATP pyrophosphatase	CDS	-0.333296	0.199614	0.405082	36.2047	30.1342	26.6822	24.3858	21.3623	35.1461	12.9707	23.6652
CDIF630erm_01724	steT1	serine / threonine exchanger	CDS	0.750241	0.00862713	0.0652615	101.889	77.9701	80.1617	90.9969	124.251	141.943	185.511	138.733
CDIF630erm_01725		putative polysaccharide deacetylase	CDS	-0.786412	0.136681	0.324561	110.055	89.3733	105.502	81.7708	61.1021	60.3095	38.55	64.1629
CDIF630erm_01726		putative peptidyl-prolyl isomerase	CDS	-0.695882	0.00437311	0.0428483	194.773	196.531	190.303	185.592	124.933	103.43	104.972	140.226
CDIF630erm_01727	csfV	extracytoplasmic function (ECF) sigma factor csfV	CDS	-1.1239	0.00445355	0.043071	55.0575	43.4722	52.5211	40.7323	25.3277	18.784	13.2723	30.4977
CDIF630erm_01728	rsiV	extracytoplasmic function (ECF) anti-sigma factor rsiV	CDS	-1.04554	0.0128115	0.0789907	29.9004	69.325	67.1273	68.0658	34.0688	35.7959	14.2376	29.457
CDIF630erm_01729		hypothetical protein	CDS	-0.929583	0.00342264	0.0372134	93.844	122.142	109.259	122.848	57.2645	68.6973	41.0838	68.19
CDIF630erm_01730		putative xanthine dehydrogenase accessory factor	CDS	-0.726097	0.0138476	0.0829468	150.763	123.83	131.188	113.469	85.7475	79.1526	59.0618	89.8642
CDIF630erm_01731		hypothetical protein	CDS	-1.06779	0.0279805	0.125807	31.6416	59.9802	55.3196	49.6521	23.3663	35.7959	11.7038	22.9412
CDIF630erm_01733		hypothetical protein	CDS	-0.761537	0.0501489	0.180476	2.52172	3.45802	1.87849	1.91411	1.70557	1.24045	1.32723	1.44796
CDIF630erm_01734	ilvC	ketol-acid reductoisomerase	CDS	-0.923476	0.00335818	0.0370743	9.9668	6.54553	9.04742	5.93375	3.79489	4.9618	2.53381	5.24887
CDIF630erm_01735	ilvB	acetolactate synthase large subunit	CDS	-0.678439	0.0179772	0.0968503	22.035	16.0139	19.82	21.4763	10.873	15.417	7.54109	15.7014
CDIF630erm_01736	cotG	spore coat protein-manganese catalase	CDS	-0.497639	0.240381	0.44968	1.14078	1.07034	0.613385	0.382822	0.59695	0.767898	0.361972	0.497737
CDIF630erm_01737	yyaL	uncharacterized protein YyaL	CDS	0.205925	0.255286	0.466378	24.3166	29.5578	23.922	28.3288	34.4952	29.1801	31.1899	27.5566
CDIF630erm_01738		transcriptional regulator, MarR family	CDS	0.291522	0.269738	0.483616	10.0268	12.4324	13.1878	14.241	20.8932	15.1217	12.85	12.2172
CDIF630erm_01739		hydrolase, alpha / beta domain protein	CDS	0.225084	0.357321	0.569344	9.18626	5.4752	8.16568	9.49399	8.61313	9.98268	8.2047	10.9502
CDIF630erm_01740	tlpB4	transposase-like protein B	CDS	0.356902	0.106645	0.281148	14.9502	16.4668	15.7947	16.1168	18.8039	21.2058	23.2266	17.9185
CDIF630erm_01741		hydrolase, alpha / beta domain protein	CDS	-0.0951024	0.750574	0.873434	10.8074	9.75655	14.7212	11.1401	10.4893	7.85619	11.9451	13.1674
CDIF630erm_01742		transcriptional regulator, HTH-type	CDS	0.24789	0.391048	0.5998	13.4492	18.7309	14.4529	18.2989	18.3349	19.9654	20.9944	17.8733
CDIF630erm_01743		putative N-acetyltransferase	CDS	0.288851	0.23729	0.446346	28.8197	33.4275	27.794	30.6258	34.282	30.4796	41.9888	40.6787
CDIF630erm_01745		putative esterase, SGNH hydrolase-type	CDS	-0.0989997	0.741071	0.868091	41.9686	36.9679	53.5178	38.1291	56.9234	28.5304	34.146	39.5928
CDIF630erm_01746	pgcA1	phosphoglucomutase	CDS	-0.0378839	0.817883	0.907574	254.333	200.771	206.826	212.773	228.12	227.416	178.03	218.416
CDIF630erm_01747		putative membrane-associated ribonuclease BN-like	CDS	0.338884	0.118126	0.298267	11.1676	18.8956	18.0948	17.6098	19.2303	22.3872	21.1754	20.4977
CDIF630erm_01748		two-component sensor histidine kinase, sporulation-associated spo0A	CDS	0.599002	0.10653	0.281052	13.5693	20.9128	25.1488	23.1607	38.2474	26.2857	32.8791	28.0995
CDIF630erm_01751	hom2	homoserine dehydrogenase	CDS	0.376696	0.635396	0.801015	8.52581	7.12187	5.52046	5.70405	9.21008	7.91526	9.23029	8.46154
CDIF630erm_01752		uncharacterized protein	CDS	0.989687	0.24857	0.459952	1.92131	1.60551	1.72514	1.79926	3.92281	2.95345	4.70564	2.44344
CDIF630erm_01753	hisD	histidinol dehydrogenase (HDH)	CDS	0.278403	0.541285	0.731203	126.746	79.7403	86.2956	90.6523	94.3607	99.7086	149.977	120.95
CDIF630erm_01754		alpha / beta hydrolase	CDS	0.11234	0.644857	0.80759	21.7949	20.7893	18.7849	20.9404	18.2496	20.0244	30.104	20.6335
CDIF630erm_01755		mor transcription activator domain-containing protein	CDS	0.588296	0.00616843	0.0531523	120.382	91.02	88.7108	80.2396	131.883	126.113	174.109	139.683
CDIF630erm_01756		transcriptional regulator, repressor ROK family	CDS	0.0311613	0.908196	0.958696	4.9834	4.77536	4.86874	5.93375	6.26797	6.67481	3.86104	4.20814
CDIF630erm_01757		putative N-acetylglucosamine kinase NAGK-like	CDS	-0.0449107	0.885008	0.947035	2.46168	3.78735	2.33853	3.98135	3.79489	3.83949	2.17183	2.39819
CDIF630erm_01758		hypothetical protein	CDS	0.107749	0.826991	0.911876	1.0207	1.97601	1.45679	1.41644	1.27918	2.95345	0.663616	1.49321
CDIF630erm_01759	rbsA2	ABC-type transport system, ribose-specific ATP-binding protein	CDS	-0.79314	0.0546244	0.190099	4.38299	3.16985	2.30019	4.86184	2.94211	2.4809	0.904931	2.08145
CDIF630erm_01760	rbsC1	ABC-type transport system, ribose-specific permease	CDS	-0.629877	0.198326	0.403495	3.54242	1.27617	1.49513	1.91411	2.1746	0.826967	1.14625	1.04072
CDIF630erm_01761	rbsB2	ABC-type transport system, ribose-specific extracellular solute-binding protein	CDS	-0.049807	0.891663	0.95062	2.10143	1.97601	1.91683	1.87583	2.55836	1.41766	2.53381	1.08597
CDIF630erm_01762		putative membrane protein	CDS	-0.287812	0.387115	0.595436	228.696	385.116	383.059	295.807	222.747	228.361	291.991	315.837
CDIF630erm_01764	kdpA	potassium-translocating ATPase A chain	CDS	-0.872302	0.0234869	0.11346	2.88197	3.70502	2.45354	2.10552	1.4071	1.47673	1.02559	2.1267
CDIF630erm_01765	kdpB	potassium-transporting ATPase B chain	CDS	-0.681812	0.0296924	0.130541	4.02274	2.09951	4.33203	3.75166	2.60099	2.30369	1.6892	2.21719
CDIF630erm_01766	kdpC	potassium-transporting ATPase C chain	CDS	0.117314	0.620561	0.792455	2.88197	1.97601	1.9935	2.7946	2.3878	2.42183	3.43874	2.21719
CDIF630erm_01767	cysK	cysteine synthase	CDS	0.866964	0.0730954	0.225121	51.275	29.846	36.8414	36.5978	68.2655	66.3937	80.9008	66.2443
CDIF630erm_01768	cysE	serine O-acetyltransferase	CDS	0.954206	0.0288643	0.128333	58.66	48.8239	39.2183	47.6231	88.5191	98.2319	109.135	80.5882
CDIF630erm_01769		ferredoxin	CDS	1.14758	0.00682567	0.056691	18.9129	15.8081	14.6062	16.1934	36.1581	41.4074	40.8425	26.7421
CDIF630erm_01770	map2	methionine aminopeptidase	CDS	0.0306425	0.892516	0.951098	94.4444	83.4041	85.6055	72.162	78.6694	75.3131	106.842	81.9909
CDIF630erm_01771	zmp	pro-pro endopeptidase	CDS	-0.264685	0.427656	0.630673	3.72254	5.76336	6.51721	6.73767	4.39184	5.7297	4.58498	4.29864
CDIF630erm_01772		putative excinuclease ABC-like	CDS	0.189326	0.718585	0.854019	0.900614	1.35851	0.728394	1.11018	1.62029	0.295345	1.20657	1.49321
CDIF630erm_01774	thiD	bifunctional hydroxymethylpyrimidine / phosphomethylpyrimidine kinase	CDS	-0.825618	0.0430081	0.162606	9.2463	7.82171	9.9675	7.88614	4.30657	3.95763	3.86104	7.51131
CDIF630erm_01775	thiM	hydroxyethylthiazole kinase	CDS	-0.526735	0.0529807	0.186444	13.9895	9.88005	11.6926	9.64712	8.65577	8.26967	5.36925	9.00452
CDIF630erm_01776	thiE1	thiamine phosphate synthase	CDS	-0.690014	0.00353718	0.0377081	12.3084	10.6622	13.1111	13.8582	9.25272	7.08829	6.5155	8.0543
CDIF630erm_01777		PTS system, lactose / cellobiose-family IIB component	CDS	0.356872	0.276229	0.490649	13.7494	10.7857	10.1975	8.95804	14.8385	12.3454	16.7714	11.9457
CDIF630erm_01778		ABC-type transport system, multidrug-family permease	CDS	0.194536	0.378767	0.587984	9.48647	6.3397	5.86549	9.53228	8.22938	8.62409	11.0402	7.82805
CDIF630erm_01779		ABC-type transport system, multidrug-family ATP-binding protein	CDS	-0.071386	0.777012	0.888775	2.3416	2.59351	2.99025	3.36884	2.98475	2.18556	2.59413	2.98642
CDIF630erm_01780		putative transcriptional regulator	CDS	-0.462337	0.241956	0.451314	2.58176	1.19384	0.613385	1.76098	1.49237	0.886036	1.32723	0.678733
CDIF630erm_01782		transcriptional regulator, GntR family	CDS	-0.88631	0.156006	0.348755	0.780532	0.411669	0.613385	0.0765645	0.170557	0.118138	0.48263	0.226244
CDIF630erm_01783		ABC-type transport system, multidrug-family ATP-binding protein	CDS	0.486758	0.190298	0.393215	1.86127	2.26418	2.79857	2.75632	4.60504	3.66228	2.71479	2.62443
CDIF630erm_01784		ABC-type transport system, multidrug-family permease	CDS	0.461683	0.282032	0.496493	0.240164	1.35851	0.920077	1.03362	1.53501	1.41766	0.904931	1.13122
CDIF630erm_01785		hypothetical protein	CDS	0.0412994	0.896872	0.953758	2.76188	5.88686	4.94541	5.97203	6.65172	5.55249	3.07676	4.88688
CDIF630erm_01786		hypothetical protein	CDS	0.0231916	0.959452	0.982204	1.3209	2.51118	1.9935	2.7946	2.43044	2.89439	1.44789	2.0362
CDIF630erm_01787		hypothetical protein	CDS	-0.231749	0.377476	0.587614	5.04344	5.31053	4.14035	5.62749	5.84158	4.66646	3.19742	3.39366
CDIF630erm_01788		putative amidohydrolase	CDS	0.322318	0.29642	0.513322	104.651	84.845	82.9219	88.2788	106.513	97.2868	147.685	99.5022
CDIF630erm_01789	cotA	spore coat assembly protein	CDS	0.143368	0.494948	0.692078	16.2111	13.2969	13.0344	18.5286	17.2263	16.1849	18.5209	15.5204
CDIF630erm_01790		ABC-type transport system, ATP-binding protein	CDS	0.253224	0.454504	0.65545	29.9004	21.2421	25.2638	22.5482	35.5185	23.6276	33.1205	25.6109
CDIF630erm_01791		ABC-type transport system, permease	CDS	0.405419	0.0693365	0.218227	62.6827	70.6012	71.3826	76.7559	104.424	89.0762	99.9647	79.3213
CDIF630erm_01792		putative diguanylate kinase signaling protein	CDS	2.08206	0.0048399	0.0449885	10.9275	10.7034	14.7596	12.1355	153.373	9.33292	17.3747	25.2941
CDIF630erm_01793		transcriptional regulator, GntR family	CDS	-0.235362	0.564852	0.748684	15.0102	10.0447	15.4496	11.7909	8.44257	8.32874	13.5136	14.1176
CDIF630erm_01794		ABC-type transport system, multidrug-family ATP-binding protein	CDS	0.161234	0.739245	0.866801	51.6952	40.3847	46.6556	44.6754	46.4768	42.8251	64.2501	51.5385
CDIF630erm_01795		ABC-type transport system, multidrug-family permease	CDS	0.197661	0.718131	0.853762	24.917	28.1581	24.3054	24.003	26.3084	32.3699	28.8371	28.7783
CDIF630erm_01796		transporter, major facilitator superfamily (MFS)	CDS	0.264335	0.47619	0.674874	32.7223	36.4327	41.0201	46.1684	43.7905	40.9939	58.0965	44.9774
CDIF630erm_01797		putative mechanosensitive ion channel protein, MscS family	CDS	0.263276	0.226198	0.434115	53.0762	43.5546	52.0994	41.919	50.357	41.7618	76.9191	59.7737
CDIF630erm_01799		peptidase propeptide and ypeb domain protein	CDS	-1.055	0.00593333	0.0515467	3.48237	8.48038	6.51721	6.73767	3.70962	2.95345	2.29249	3.16742
CDIF630erm_01800	fprAnorR	NADH oxidase (H2O-forming)	CDS	-0.1946	0.334762	0.549035	242.625	270.837	260.957	285.317	306.235	235.331	208.556	175.882
CDIF630erm_01801	vanR	two-component response regulator	CDS	0.00774864	0.962053	0.983152	119.241	103.864	113.208	113.66	98.8378	101.835	141.471	110.271
CDIF630erm_01802	vanS	two-component sensor histidine kinase	CDS	0.123239	0.513173	0.706162	131.129	120.207	126.319	122.312	104.381	129.243	178.935	132.036
CDIF630erm_01803	vanG	D-alanine--D-alanine ligase	CDS	-0.0677033	0.833366	0.915809	4.44303	3.70502	3.29694	3.94307	3.32586	4.66646	2.77512	3.8914
CDIF630erm_01804	vanY1	D-alanyl-D-alanine carboxypeptidase, VanY-like	CDS	-0.0227148	0.949545	0.978535	1.86127	3.78735	2.87524	2.87117	3.41114	2.83532	2.23216	2.76018
CDIF630erm_01805	vanTG	alanine racemase	CDS	-0.0428393	0.851553	0.926151	36.3848	25.6881	26.5289	26.721	23.7927	22.8007	41.3252	24.0271
CDIF630erm_01806		TVP38 / TMEM64 family inner membrane protein	CDS	0.342525	0.140798	0.32911	46.7119	33.4275	38.2599	32.2336	44.4301	41.3484	57.6139	47.5566
CDIF630erm_01807		putative membrane protein	CDS	0.239457	0.368503	0.578908	12.1283	17.2901	17.8648	15.734	21.8313	17.8979	19.0639	15.6561
CDIF630erm_01808	sodA	superoxide dismutase	CDS	0.0137149	0.967509	0.9848	2.70184	2.67585	1.68681	1.60785	1.57765	2.00835	2.89578	2.26244
CDIF630erm_01809	asnB2	asparagine synthetase	CDS	-0.287076	0.250251	0.461609	27.859	24.1238	28.2924	26.8741	18.5054	18.5477	26.424	24.3439
CDIF630erm_01810		putative serine protease	CDS	0.256503	0.324266	0.538891	86.519	108.351	93.0044	100.299	94.2328	114.181	157.156	98.2353
CDIF630erm_01811	terD1	tellurium resistance protein terD	CDS	-0.87674	0.00311377	0.0353551	126.206	139.391	142.957	130.045	95.1708	57.6514	51.943	88.4615
CDIF630erm_01812	terD2	tellurium resistance protein terD	CDS	-0.80662	0.023083	0.112073	213.506	181.546	226.032	160.173	137.554	80.6293	92.7252	135.656
CDIF630erm_01813	terD3	tellurium resistance protein terD	CDS	-1.58289	7.00225e-05	0.00386524	106.152	94.3957	94.8446	93.6383	33.8129	36.6819	14.0566	45.2036
CDIF630erm_01814		putative calcium-transporting ATPase	CDS	-1.22499	4.67131e-05	0.00316239	1738.61	1457.43	1401.62	1445.54	502.461	823.069	439.857	819.864
CDIF630erm_01815		hypothetical protein	CDS	-1.13212	9.27837e-05	0.0046833	278.11	362.269	327.777	334.51	130.007	196.228	85.0031	183.077
CDIF630erm_01816		putative tellurite associated resistance protein	CDS	-0.694402	0.000601082	0.0137368	502.843	469.838	441.944	473.321	258.351	335.335	235.644	337.33
CDIF630erm_01817		citrate lyase beta subunit-like protein	CDS	-1.18111	0.00693032	0.0569016	47.8526	79.4933	69.6575	73.8847	27.2891	39.34	12.669	40.1357
CDIF630erm_01818		TRSP domain protein	CDS	-1.39535	9.01282e-05	0.00461972	73.5502	78.0936	73.7212	71.1667	26.3511	39.6944	15.0218	31.629
CDIF630erm_01819	stiP	cysteine protease	CDS	-0.959852	0.00208868	0.0287133	68.6868	97.7302	106.269	90.9203	47.8412	51.6855	29.1388	58.2353
CDIF630erm_01820		putative hydrolase	CDS	-0.561031	0.0670152	0.214688	24.1365	62.409	53.3645	58.3038	38.6312	44.0065	19.7275	32.0362
CDIF630erm_01821		transcriptional regulator, RmlC-type	CDS	0.393849	0.137002	0.324893	34.1633	50.6764	48.6874	51.5662	61.3579	56.8835	67.0855	57.9638
CDIF630erm_01822		putative membrane protein	CDS	0.318636	0.0981867	0.266809	65.0243	46.8067	49.6842	52.7146	61.0594	64.976	78.1257	62.9864
CDIF630erm_01823		membrane dipeptidase	CDS	0.157408	0.357157	0.569344	30.4408	23.2181	28.4074	23.6201	31.3825	26.2857	32.5172	27.6471
CDIF630erm_01824	yclN	putative ABC transporter permease protein YclN	CDS	0.485942	0.366632	0.578442	1.14078	0.699837	0.268356	0.34454	0.852785	0.708829	0.904931	0.81448
CDIF630erm_01825	yclO	putative ABC transporter permease protein YclO	CDS	-0.33923	0.628211	0.796747	0.240164	0.247001	0.536712	0.191411	0.170557	0.472553	0.120657	0.226244
CDIF630erm_01826	yclP	putative ABC transporter ATP-binding protein YclP	CDS	0.0193603	0.97314	0.987148	0.360246	0.452836	0.345029	0.0382822	0.426393	0.118138	0.180986	0.40724
CDIF630erm_01827	yclQ	putative ABC transporter solute-binding protein YclQ	CDS	-0.0854895	0.782224	0.890425	0.720491	0.946838	0.766731	0.880491	0.938064	0.472553	0.784273	0.904977
CDIF630erm_01828		putative signaling protein	CDS	0.248676	0.458393	0.659204	23.476	21.6126	22.2735	21.2084	23.0678	24.2183	29.6214	28.3258
CDIF630erm_01829		putative tellurium resistance protein	CDS	0.277915	0.30635	0.523172	211.464	174.795	190.878	173.495	216.224	218.142	275.28	200.452
CDIF630erm_01830		putative D-methionine-binding lipoprotein	CDS	0.299759	0.480028	0.67782	297.743	201.965	222.007	224.64	257.925	292.038	347.674	267.24
CDIF630erm_01832	lplA	lipoate-protein ligase	CDS	0.304072	0.420875	0.626597	20.534	55.9046	59.6133	50.6474	61.0168	68.1067	59.2428	42.3529
CDIF630erm_01834		putative na+ / h+ antiporter NhaC-like	CDS	0.509565	0.14799	0.339723	881.101	557.441	582.294	649.19	790.702	927.857	1262.92	819.593
CDIF630erm_01836		putative membrane protein	CDS	0.61556	0.115691	0.295443	1.38094	3.54035	3.64197	3.52197	3.3685	5.43436	5.42958	4.47964
CDIF630erm_01838	gcvTPA	glycine cleavage system, subunit A	CDS	-1.32369	0.00884233	0.0659116	50.8547	70.56	48.7641	49.8435	17.8232	27.1718	14.5995	28.2805
CDIF630erm_01839	gcvPB	glycine cleavage system, subunit B	CDS	-0.93505	0.0221464	0.108851	70.9684	66.6492	53.9779	58.2656	26.9054	38.9856	29.4404	35.3394
CDIF630erm_01840		cation-transporting ATPase	CDS	0.342244	0.0761597	0.231577	58.2998	42.8959	50.2209	49.3458	59.7376	59.1282	72.9977	62.6244
CDIF630erm_01841		uncharacterized protein	CDS	-0.0549712	0.839288	0.918379	21.3746	18.8956	20.165	17.763	19.1877	13.9403	25.0364	17.1041
CDIF630erm_01842	tlpB5	transposase-like protein B	CDS	0.304443	0.267494	0.481328	7.74528	6.75137	7.09226	6.81424	5.88422	7.56084	12.85	8.82353
CDIF630erm_01843		hypothetical protein	CDS	0.23087	0.475051	0.674453	5.70389	11.7326	11.1176	8.46037	12.2375	7.44271	11.8244	11.9909
CDIF630erm_01844	guaD	guanine deaminase	CDS	0.419258	0.146361	0.336846	139.355	141.12	131.763	141.3	160.75	177.325	237.936	164.253
CDIF630erm_01845		hypothetical protein	CDS	0.145476	0.662108	0.819188	8.88606	25.0706	25.1871	24.96	21.8739	24.0411	29.0181	18.2805
CDIF630erm_01848		transcriptional regulator, RmlC-type	CDS	0.391259	0.0415322	0.158615	39.5069	49.9766	46.3872	43.1441	46.5194	54.1073	76.0142	58.2353
CDIF630erm_01849	cysM	cysteine synthase	CDS	0.172554	0.435928	0.638111	45.3309	31.6985	36.6497	36.1384	39.0576	35.7368	51.762	42.2624
CDIF630erm_01850		putative membrane glycerophosphoryl diester phosphodiesterase	CDS	0.439644	0.0881419	0.252397	4.80328	8.85088	5.71214	6.85252	8.69841	10.6324	9.41128	6.92308
CDIF630erm_01851	maa2	putative maltose O-acetyltransferase	CDS	0.431043	0.0702519	0.219986	40.4676	29.4755	36.0747	27.6781	39.9956	39.8126	57.7949	42.6244
CDIF630erm_01852		hypothetical protein	CDS	0.385227	0.554553	0.739954	4.86332	198.136	218.403	289.299	254.684	197.232	172.781	303.756
CDIF630erm_01853		putative membrane protein	CDS	-0.332978	0.357365	0.569344	2.10143	2.59351	1.5718	2.41178	1.27918	1.94928	2.35282	1.35747
CDIF630erm_01854		ABC-type transport system, multidrug-family ATP-binding protein	CDS	-0.612543	0.0919125	0.258653	3.78258	2.67585	2.07017	1.7227	1.49237	1.5358	1.32723	2.26244
CDIF630erm_01855		ABC-type transport system, multidrug-family permease	CDS	-0.0811052	0.817234	0.907532	1.50102	1.35851	1.18843	1.22503	1.1939	1.89021	0.904931	0.995475
CDIF630erm_01856		two-component response regulator	CDS	-0.089332	0.694983	0.840445	6.54446	6.62787	5.52046	5.12982	6.56645	5.49343	6.15353	4.1629
CDIF630erm_01857		two-component sensor histidine kinase	CDS	0.493426	0.028421	0.127015	4.56311	5.51636	4.60038	4.21105	7.29131	5.55249	6.63616	7.10407
CDIF630erm_01858		protein trax	CDS	0.384043	0.138623	0.325724	3.60246	4.69302	5.86549	4.44074	6.77964	7.56084	6.0932	3.93665
CDIF630erm_01859		putative NADPH-dependent FMN reductase	CDS	-0.0546379	0.776485	0.888775	53.0762	44.3367	51.4476	41.3831	42.6819	37.9814	57.071	45.4299
CDIF630erm_01860		transcriptional regulator, hxlR family	CDS	0.597429	0.01216	0.0768133	28.2192	25.5235	26.6439	24.6538	44.5154	43.1795	37.6451	33.5747
CDIF630erm_01861	pcp	pyrrolidone-carboxylate peptidase	CDS	0.321764	0.169109	0.365605	25.4574	23.5475	24.6121	22.0888	21.2344	28.3532	39.7566	30.3167
CDIF630erm_01862		putative membrane protein	CDS	0.0235612	0.932407	0.970569	4.9834	4.28136	7.62897	4.55559	3.79489	6.02505	6.57583	5.47511
CDIF630erm_01863		putative membrane protein	CDS	0.27382	0.577525	0.759589	1.20082	0.65867	0.99675	0.918773	0.511671	0.886036	1.62888	1.53846
CDIF630erm_01864		putative flavodoxin	CDS	0.646108	0.0797848	0.236781	3.72254	17.8664	17.5198	16.9973	19.9125	26.9946	21.9596	19.2308
CDIF630erm_01865		putative FMN-binding protein	CDS	0.482458	0.072458	0.224896	16.2711	12.4324	14.9513	16.2699	19.6567	18.9612	24.7951	20.3167
CDIF630erm_01866		transcriptional regulator, TetR family	CDS	0.596271	0.0176147	0.0960512	24.7969	22.6418	27.7557	29.2476	29.1226	42.2935	48.0216	38.552
CDIF630erm_01867	iunH	inosine / uridine-preferring nucleoside hydrolase	CDS	-0.0864727	0.853717	0.926258	1791.8	1525.19	1630.3	1531.98	1365.52	1404.37	1855.47	1476.97
CDIF630erm_01868		putative membrane protein	CDS	-0.140978	0.76483	0.88199	1267.1	1104.22	1103.1	1113.97	896.832	958.75	1242.71	1062.94
CDIF630erm_01869		putative radical SAM superfamily protein	CDS	-0.0582523	0.890622	0.950491	335.149	835.276	852.528	718.749	684.744	630.326	718.877	599.366
CDIF630erm_01870		putative binding protein	CDS	-0.794786	0.126253	0.308581	10.1469	13.6262	14.6446	11.8292	9.21008	7.79712	5.18827	6.74208
CDIF630erm_01871		transcriptional regulator, repressor-like	CDS	-0.36445	0.544602	0.732945	8.6459	44.3367	41.0584	39.0096	32.619	33.6103	16.7714	20.4525
CDIF630erm_01872		putative lipoprotein	CDS	-0.737099	0.00181798	0.026302	106.633	93.5312	92.8511	103.63	64.8543	64.5625	37.7054	70.7692
CDIF630erm_01873		two-component response regulator	CDS	-0.646885	0.0115487	0.0747954	58.9002	61.8738	64.7121	66.5728	53.9387	41.2893	20.0895	45.5656
CDIF630erm_01874		two-component sensor histidine kinase	CDS	-0.524074	0.0186611	0.0982174	116.72	152.317	138.28	148.994	100.671	127.176	60.6907	98.3258
CDIF630erm_01875	trxA1	thioredoxin	CDS	0.00339915	0.987687	0.993223	103.871	76.1999	89.7458	93.9829	103.997	79.9205	97.6722	83.0317
CDIF630erm_01876	trxB1	thioredoxin reductase	CDS	0.250882	0.312612	0.528583	713.527	573.496	517.505	615.463	582.111	708.888	992.045	596.606
CDIF630erm_01877		transcriptional regulator, ArsR family	CDS	0.0771454	0.789856	0.892342	59.2004	82.8689	61.1468	72.3151	79.7354	61.1365	81.2628	68.552
CDIF630erm_01878		putative dinitrogenase iron-molybdenum cofactor	CDS	-0.195784	0.627109	0.796747	52.7159	40.4259	60.15	52.1787	36.4566	24.3955	64.4311	54.1176
CDIF630erm_01879		hypothetical protein	CDS	0.151666	0.43706	0.639032	61.7821	86.7386	86.3339	85.7905	89.9688	97.7003	93.0872	75.5204
CDIF630erm_01880		putative symporter protein	CDS	0.0590135	0.883397	0.946723	330.225	221.684	238.147	249.945	200.149	255.769	352.199	275.294
CDIF630erm_01881	alsT	sodium:alanine symporter	CDS	0.473929	0.342242	0.554791	164.152	101.6	156.72	119.479	175.119	168.17	225.267	184.118
CDIF630erm_01882	ribH	6,7-dimethyl-8-ribityllumazine synthase	CDS	-0.000139016	0.999566	0.999938	11.8881	9.71539	6.36387	8.30724	7.63243	10.1599	9.47161	8.95927
CDIF630erm_01883	ribBA	bifunctional 3,4-dihydroxy-2-butanone 4-phosphate synthase / GTP cyclohydrolase-2	CDS	-0.0415628	0.862841	0.933055	15.7908	19.3896	17.7882	21.5912	14.9237	22.8007	17.9176	16.8778
CDIF630erm_01884	ribE	riboflavin synthase alpha subunit	CDS	0.1154	0.737769	0.865919	7.86536	8.68621	5.5588	7.9627	8.18674	10.7506	8.38569	5.29412
CDIF630erm_01885	ribD	bifunctional diaminohydroxyphosphoribosylaminopyrimidine deaminase / 5-amino-6-(5-phosphoribosylamino)uracil reductase	CDS	0.683298	0.116624	0.296561	19.1531	18.3604	15.5646	21.1701	26.6069	32.6652	36.2576	23.7557
CDIF630erm_01887	recQ	ATP-dependent DNA helicase	CDS	-0.0272939	0.8857	0.947302	49.7139	45.3247	43.397	45.4793	51.4229	42.8251	40.4202	45.7466
CDIF630erm_01889	thiC	phosphomethylpyrimidine synthase	CDS	-0.949665	0.00163632	0.0243853	30.9811	19.1426	26.1072	21.8974	14.7958	8.56502	15.4441	11.9457
CDIF630erm_01890	thiS	sulfur carrier protein	CDS	-0.670818	0.204469	0.409552	0.300205	0.699837	1.11176	0.765645	0.682228	0.295345	0.422301	0.40724
CDIF630erm_01891	thiF	sulfur carrier protein ThiS adenylyltransferase	CDS	-0.627626	0.0753186	0.229799	10.9875	9.88005	9.1241	7.12049	5.20199	6.55667	6.87747	5.38461
CDIF630erm_01892	thiG	thiazole synthase	CDS	-1.12236	0.033863	0.140626	2.76188	1.77018	1.87849	1.33988	0.511671	0.886036	1.20657	0.950226
CDIF630erm_01893	thiH1	2-iminoacetate synthase	CDS	-0.882562	0.000995141	0.0179425	4.74323	4.48719	4.14035	5.55092	2.94211	2.00835	2.65446	2.62443
CDIF630erm_01894	thiE2	thiamine phosphate synthase	CDS	-0.114082	0.767034	0.883189	0.960655	1.68784	1.64847	1.26331	1.53501	1.77207	0.965259	0.904977
CDIF630erm_01895		putative C4-dicarboxylate anaerobic carrier, DcuC family	CDS	0.582739	0.0861174	0.248583	2.82192	1.52317	1.95516	2.22037	2.04668	2.71718	4.404	3.57466
CDIF630erm_01896		rela / spot domain protein	CDS	-0.294565	0.419808	0.625269	57.9995	133.545	122.677	115.765	98.2409	82.5786	87.6576	82.1719
CDIF630erm_01897	mobA	molybdopterin-guanine dinucleotide biosynthesis protein A	CDS	-0.325433	0.110151	0.286808	53.2563	51.8703	64.5587	47.3551	47.9692	36.5047	41.5061	47.1946
CDIF630erm_01898		putative NAD(P)-binding protein	CDS	0.107782	0.633646	0.800818	23.2959	37.503	42.1319	28.6734	42.3834	28.5304	37.4641	33.4842
CDIF630erm_01899		uncharacterized protein, UPF0145 family	CDS	0.413443	0.286555	0.502276	66.045	53.4346	62.7569	47.6614	105.916	38.5721	90.7947	70.8145
CDIF630erm_01900	mogA	molybdopterin adenylyltransferase	CDS	-0.0934626	0.822509	0.909449	15.2504	11.6502	20.5867	13.6668	21.2344	7.14736	12.1864	16.6516
CDIF630erm_01901	moaA	cyclic pyranopterin monophosphate synthase	CDS	0.0442682	0.873863	0.939592	73.6702	80.2343	85.1455	78.9762	89.3719	89.6078	73.5407	75.4299
CDIF630erm_01902	moaC	cyclic pyranopterin monophosphate synthase accessory protein	CDS	0.00706145	0.98334	0.991074	28.6996	27.2525	33.2378	22.9693	36.8403	22.8007	26.1827	26.8326
CDIF630erm_01903		molybdenum cofactor sulfurase	CDS	0.246824	0.446651	0.648198	11.8281	11.0327	15.603	13.4371	17.8232	7.44271	16.6507	19.638
CDIF630erm_01905	codB	putative cytosine permease	CDS	0.502134	0.332865	0.5481	463.756	365.15	401.805	382.861	547.318	620.284	529.988	587.692
CDIF630erm_01906		uncharacterized protein	CDS	0.320702	0.510836	0.704516	621.964	373.054	455.055	410.194	555.206	560.211	542.958	664.887
CDIF630erm_01907		putative hydantoinase	CDS	0.261157	0.515164	0.708203	194.292	158.04	187.466	158.144	216.522	184.65	190.639	244.57
CDIF630erm_01908	tlpB6	transposase-like protein B	CDS	1.06659	0.00733744	0.0595652	49.7139	98.9652	99.215	90.2312	173.457	195.519	196.732	142.76
CDIF630erm_01909		putative hydantoinase	CDS	0.507372	0.226253	0.434115	603.171	437.974	469.661	450.352	660.525	724.955	659.815	742.353
CDIF630erm_01910		hypothetical protein	CDS	0.195663	0.553099	0.739081	15.7307	24.2061	26.4522	26.6061	22.343	31.0113	28.2942	24.9774
CDIF630erm_01911		putative transcriptional regulator	CDS	0.402376	0.43193	0.633851	7.20491	15.1082	10.0442	13.2839	22.6414	8.80129	16.892	12.0362
CDIF630erm_01912	plsC1	putative 1-acyl-sn-glycerol-3-phosphate acyltransferase	CDS	0.260245	0.197128	0.40233	84.8378	67.3902	75.1396	76.2582	84.042	79.6251	120.356	79.638
CDIF630erm_01913		hypothetical protein	CDS	0.289637	0.311568	0.528311	5.46373	3.54035	3.60363	3.78994	3.75225	3.07159	8.26503	4.93213
CDIF630erm_01914		transcriptional regulator, AraC family	CDS	0.300594	0.239834	0.449125	6.6045	7.32771	7.32228	8.23068	6.99284	8.50595	12.669	8.23529
CDIF630erm_01915		hypothetical protein	CDS	0.147681	0.830135	0.913662	0.120082	0.288168	0.268356	0.0765645	0.255836	0.236276	0.120657	0.226244
CDIF630erm_01916		hypothetical protein	CDS	0.33796	0.272583	0.486582	4.62315	6.4632	6.8239	5.78062	10.404	4.48925	7.72207	7.33032
CDIF630erm_01917		uncharacterized protein	CDS	0.343401	0.206256	0.411939	7.14487	9.75655	9.92916	10.6807	12.7918	9.45105	14.2979	11.1312
CDIF630erm_01918		hypothetical protein	CDS	0.312151	0.680228	0.830856	0.180123	3.62269	2.07017	2.18209	2.98475	5.61156	1.02559	0.588235
CDIF630erm_01919		putative sodium:phosphate symporter	CDS	0.988479	0.00403501	0.0410025	86.8792	36.4739	45.4671	73.2339	89.5424	133.614	137.851	119.14
CDIF630erm_01920		hypothetical protein	CDS	1.29017	0.0254758	0.118117	0.180123	0.370502	0.345029	0.421105	0.469032	1.18138	1.14625	0.633484
CDIF630erm_01921	mrp	iron-sulfur cluster carrier protein	CDS	0.067867	0.81559	0.906267	802.447	726.143	699.565	661.402	677.197	716.685	969.482	665.385
CDIF630erm_01922		putative acetyltransferase	CDS	-0.511865	0.170281	0.366602	26.6582	47.3419	47.5373	52.8678	36.3713	35.1461	23.2266	27.6018
CDIF630erm_01923	mtbC	dimethylamine corrinoid protein	CDS	-0.591721	0.138962	0.326093	36.3248	32.563	26.8739	28.9031	25.8394	20.4379	13.6343	22.7149
CDIF630erm_01924	hemE	uroporphyrinogen decarboxylase	CDS	-0.430009	0.0872268	0.250978	75.8317	57.3043	54.0162	69.5588	48.4808	57.7696	37.2831	46.9683
CDIF630erm_01925		putative activase of vitamin B12-dependent protein	CDS	-0.157145	0.521112	0.712248	17.4719	22.1066	14.7596	19.8685	18.1217	19.7291	12.488	16.1991
CDIF630erm_01926	yjjG	pyrimidine 5'-nucleotidase	CDS	0.219428	0.444056	0.645822	16.2111	21.4891	17.8648	16.4231	16.5867	23.4504	25.5794	18.2805
CDIF630erm_01927		transcriptional regulator, HTH-type	CDS	0.146451	0.502727	0.69833	30.6809	25.2765	26.5672	24.6538	22.5135	25.0453	40.9029	30.181
CDIF630erm_01928		putative divalent ion symporter	CDS	0.409189	0.04027	0.155869	15.3705	13.0087	16.4847	16.4231	17.0131	20.4379	22.02	21.9457
CDIF630erm_01929		two-component sensor histidine kinase	CDS	0.029806	0.869455	0.938628	29.0598	32.1513	35.6146	33.497	31.084	31.0703	35.1716	35.7466
CDIF630erm_01930		two-component response regulator	CDS	0.0142712	0.960178	0.982204	11.9481	20.1718	19.1299	17.9544	19.4435	15.1217	18.8226	16.5611
CDIF630erm_01931		glycine / sarcosine / betaine reductase complex,protein b, alpha / beta subunit	CDS	0.0589703	0.890167	0.950288	1.38094	1.68784	0.88174	0.957056	0.682228	1.713	0.844602	1.8552
CDIF630erm_01932		glycine/sarcosine/betaine reductase complex,protein b, gamma subunit (selenocysteine)	CDS	-0.715216	0.125598	0.307398	3.00205	0.905671	1.45679	1.26331	1.1939	0.708829	0.844602	1.17647
CDIF630erm_01935		two-component response regulator	CDS	0.230666	0.552191	0.738451	8.34569	8.76855	7.78232	8.07755	8.27202	9.80547	11.6434	9.00452
CDIF630erm_01936		two-component sensor histidine kinase	CDS	0.163303	0.476089	0.674874	14.8902	20.5834	18.2099	17.3801	17.0557	19.8472	23.2869	19.457
CDIF630erm_01937		hypothetical protein	CDS	0.454058	0.108125	0.283591	5.58381	7.28654	9.1241	7.35019	10.3187	8.9785	13.2723	7.73756
CDIF630erm_01938		hypothetical protein	CDS	0.2273	0.682144	0.831645	0.0600409	2.63468	2.10851	1.76098	1.36446	2.53997	2.05118	1.9457
CDIF630erm_01939	feoA4	ferrous iron transport protein A	CDS	0.407693	0.351709	0.563693	29.6002	19.6366	24.267	11.9823	26.4363	22.4463	35.2923	29.1403
CDIF630erm_01940	gltC	sodium / glutamate symporter	CDS	0.500127	0.108224	0.283644	1.50102	0.864505	1.03509	0.995338	1.79085	1.35859	1.50822	1.49321
CDIF630erm_01941	add	adenosine deaminase	CDS	-0.699017	0.000460767	0.0118088	54.9375	54.2168	49.8375	60.907	29.9754	39.2219	27.1479	39.095
CDIF630erm_01942	ecsC	protein EcsC	CDS	-0.727629	0.000929379	0.0175771	61.3618	58.4981	66.7439	70.2862	37.6078	42.4707	28.0528	46.9683
CDIF630erm_01943	yjiM	putative 2-hydroxyacyl-CoA dehydratase	CDS	-0.0984279	0.615086	0.789517	2208.97	1869.22	2006.34	1883.33	2071.71	1837.58	1671.11	1861.95
CDIF630erm_01944	yjiL	putative 2-hydroxyacyl-CoA dehydratase activase	CDS	-0.253407	0.392801	0.600754	1222.73	1042.02	1364.17	1126.76	1298.37	791.88	870.242	1029.05
CDIF630erm_01945	cwp13	putative cell wall binding protein cwp13	CDS	-0.218284	0.18998	0.392881	318.397	246.26	267.704	264.683	236.52	245.196	202.825	258.416
CDIF630erm_01946		hypothetical protein	CDS	0.0427639	0.932264	0.970569	1.68115	15.2317	12.9194	12.2503	11.5552	12.0501	9.53194	10.4072
CDIF630erm_01947		transcriptional regulator, TetR family	CDS	0.563822	0.105221	0.278622	8.22561	6.0927	7.93566	6.12516	9.55119	10.0417	10.7385	11.5837
CDIF630erm_01948		ABC-type transport system, multidrug-family ATP-binding protein	CDS	0.325609	0.290622	0.506824	2.6418	3.82852	3.64197	3.90479	3.53906	3.83949	6.03287	4.25339
CDIF630erm_01949		ABC-type transport system, multidrug-family permease	CDS	0.433717	0.305956	0.522748	1.20082	1.68784	1.68681	1.68442	1.87613	3.13066	1.38756	2.1267
CDIF630erm_01950		ABC-type transport system, multidrug-family permease	CDS	0.214601	0.418047	0.623422	1.26086	1.48201	1.72514	1.64614	1.91877	1.83114	1.74953	1.62896
CDIF630erm_01951		transcriptional regulator, HTH-type	CDS	0.197639	0.49631	0.693584	2.52172	2.63468	2.53021	2.94773	2.47308	2.83532	2.53381	4.34389
CDIF630erm_01952	def1	peptide deformylase	CDS	0.160302	0.387375	0.595501	6.66454	5.18703	6.59389	6.73767	6.9502	7.73805	6.57583	6.87783
CDIF630erm_01953		putative pyrimidine dimer DNA glycosylase	CDS	0.228576	0.526506	0.717608	1.44098	4.28136	3.83365	2.98601	4.90351	3.60321	2.53381	3.71041
CDIF630erm_01954		putative radical SAM superfamily protein	CDS	0.0927078	0.617364	0.790825	33.5028	36.8855	42.0935	40.1581	37.9916	46.2511	38.4897	40.0905
CDIF630erm_01955		methyltransferase domain protein	CDS	0.105839	0.640937	0.804829	8.58585	14.3672	17.0598	14.1261	14.7105	13.9994	15.3838	14.2534
CDIF630erm_01956		putative iron-sulfur protein	CDS	-0.417936	0.0490012	0.177056	22.7555	20.0071	20.2034	23.6584	15.7339	19.0202	12.3674	17.6923
CDIF630erm_01957		putative phenazine biosynthesis PhzC / PhzF protein	CDS	-0.332479	0.153195	0.345041	34.8237	25.8116	25.9538	26.6061	19.9125	26.463	19.5465	23.9366
CDIF630erm_01959		hypothetical protein	CDS	0.229843	0.392055	0.600126	367.931	271.578	336.48	229.119	369.938	210.818	456.266	376.154
CDIF630erm_01960		putative membrane protein	CDS	0.94615	0.00161121	0.0243853	10.267	9.05671	7.01559	6.16344	15.8618	10.8687	17.3143	18.4615
CDIF630erm_01961		putative phenylalanyl-tRNA synthetase beta chain	CDS	0.462732	0.0372242	0.14923	73.1899	60.4742	48.6874	65.8454	91.9302	65.2713	109.195	75.6108
CDIF630erm_01962		putative hydrolase, NUDIX family	CDS	0.416906	0.107959	0.283363	61.542	62.3267	66.8973	61.5578	107.579	56.0566	101.232	71.9909
CDIF630erm_01963		putative lipoprotein	CDS	-0.0358978	0.91727	0.961486	2.40164	3.04635	3.91033	2.94773	2.51572	3.01252	2.23216	4.25339
CDIF630erm_01964	gapB	glyceraldehyde-3-phosphate dehydrogenase (GAPDH)	CDS	-0.430883	0.270453	0.484466	15.7307	12.5971	11.6926	13.0925	9.25272	7.56084	9.71292	12.8054
CDIF630erm_01965		putative membrane protein	CDS	0.410965	0.114057	0.29273	470	328.553	390.764	342.205	426.606	407.222	690.884	511.538
CDIF630erm_01966		putative CoA-substrate dehydratase and activase	CDS	-0.573779	0.0128272	0.0789907	843.635	707.618	725.787	711.322	478.37	620.934	335.729	572.67
CDIF630erm_01967	ogt2	methylated-DNA--protein-cysteine methyltransferase	CDS	-0.164933	0.561719	0.745909	3.00205	5.63986	5.17543	4.67043	5.84158	2.65811	4.70564	3.30317
CDIF630erm_01968		putative monooxygenase	CDS	0.385202	0.0912736	0.258069	34.2834	24.8648	26.1455	26.185	37.0109	39.7535	41.3855	27.4208
CDIF630erm_01969		hypothetical protein	CDS	0.260442	0.446624	0.648198	3.78258	9.34488	9.00909	8.65178	8.86897	7.91526	11.8848	8.37104
CDIF630erm_01970		hypothetical protein	CDS	0.254534	0.355155	0.567362	43.2295	52.3231	53.9395	52.2935	57.9468	48.6729	74.7473	59.4118
CDIF630erm_01972		ABC-type transport system, aminoacid-family extracellular solute-binding protein	CDS	-0.545025	0.0333889	0.139935	69.8276	54.8755	57.7348	79.1676	50.4422	38.454	26.8463	63.4389
CDIF630erm_01973		ABC-type transport system, aminoacid-family permease	CDS	-0.47381	0.0390736	0.153724	110.415	100.859	88.8258	125.03	67.7111	83.5828	53.6925	101.086
CDIF630erm_01974		ABC-type transport system, aminoacid-family ATP-binding protein	CDS	-0.502975	0.0496548	0.179237	108.674	82.0456	78.2065	106.539	64.3853	61.4319	50.8571	88.19
CDIF630erm_01975		putative arsenate reductase	CDS	0.414991	0.349358	0.562358	9.9668	38.1617	50.0292	42.5316	61.7416	34.5554	50.5555	40.905
CDIF630erm_01976		hypothetical protein	CDS	-0.244068	0.572806	0.755624	28.6395	40.9199	33.4295	32.3485	26.3511	29.6527	27.3892	30.905
CDIF630erm_01977	larE	Ni2+ transfer protein	CDS	-0.406547	0.326185	0.541199	40.5276	38.8204	46.7322	39.0479	34.9642	29.062	26.8463	33.6652
CDIF630erm_01978		putative RNA methylase	CDS	-0.669994	0.0357448	0.144591	169.375	138.28	142.957	146.085	81.7821	103.607	78.7893	110.814
CDIF630erm_01979		putative lipoprotein	CDS	-0.749661	0.0262426	0.120668	119.782	129.511	133.986	135.596	71.7192	95.8691	51.581	89.4118
CDIF630erm_01980		two-component response regulator	CDS	-1.08612	0.00230236	0.0293651	84.5376	65.7435	76.0597	67.2619	42.7245	29.3573	21.0547	45.0226
CDIF630erm_01981		two-component sensor histidine kinase	CDS	-0.758867	0.00162722	0.0243853	209.963	202.006	192.181	197.536	123.654	140.407	72.8167	136.833
CDIF630erm_01982	truA2	tRNA pseudouridine synthase A	CDS	-0.709298	0.000744542	0.0152652	50.7946	53.3523	50.2209	53.7865	37.7357	29.948	24.3125	35.2489
CDIF630erm_01984	argG	argininosuccinate synthase	CDS	0.017417	0.933857	0.970696	230.557	181.299	197.357	179.276	200.575	172.718	230.214	194.525
CDIF630erm_01985		NlpC / p60-like transpeptidase	CDS	-0.900521	0.00649905	0.0547765	3.9627	1.97601	3.18193	2.56491	1.10862	1.89021	1.08592	2.1267
CDIF630erm_01986		transcriptional regulator, MerR family	CDS	-0.0134503	0.957443	0.982077	3.78258	3.95202	3.64197	2.71804	3.92281	4.66646	2.41315	2.94118
CDIF630erm_01987		putative membrane protein	CDS	0.350834	0.450147	0.652313	0.960655	0.411669	0.460038	0.421105	0.767507	0.945105	0.844602	0.271493
CDIF630erm_01988		putative membrane protein	CDS	-0.136497	0.750151	0.873434	1.38094	0.823338	1.03509	1.11018	0.895424	0.767898	1.02559	1.22172
CDIF630erm_01989		putative exonuclease	CDS	-0.177785	0.823617	0.910113	1.14078	26.635	17.6348	25.7639	17.3542	34.3191	5.85188	5.65611
CDIF630erm_01990		hypothetical protein	CDS	-0.084778	0.872728	0.939384	6.42438	19.1426	17.8265	22.7014	16.4588	21.4421	12.1864	12.3982
CDIF630erm_01991	tdh	L-threonine 3-dehydrogenase	CDS	0.138952	0.45443	0.65545	182.404	137.95	136.9	147.655	147.873	169.587	187.864	160.724
CDIF630erm_01992		putative oxidoreductase	CDS	0.264308	0.661682	0.818943	0.600409	1.11151	4.67706	0.306258	2.04668	1.29952	3.37841	1.49321
CDIF630erm_01993		hypothetical protein	CDS	0.434922	0.630283	0.797744	0.600409	1.27617	1.30344	1.14847	1.49237	1.83114	2.05118	0.633484
CDIF630erm_01994		uncharacterized protein	CDS	0.0442212	0.957275	0.982077	0.240164	6.50437	1.61013	5.24467	1.62029	8.2106	2.35282	2.1267
CDIF630erm_01995		putative nitrite and sulfite reductase subunit	CDS	0.0474654	0.913538	0.959582	2780.08	2476.19	2087.81	2341.07	1926.78	2435.6	3366.28	2280.45
CDIF630erm_01996		coenzyme A disulfide reductase	CDS	0.107491	0.801167	0.899433	5434.01	4856.87	4045.08	4691.6	3763.3	5275.64	6938.77	4521.72
CDIF630erm_01997		transcriptional regulator, LysR family	CDS	0.140742	0.54556	0.733134	187.328	149.559	186.776	177.208	188.892	167.756	255.613	160.452
CDIF630erm_01998	terD4	tellurium resistance protein terD	CDS	0.236224	0.350932	0.563375	34.8237	38.244	31.2443	33.229	43.8758	31.602	49.1076	37.4208
CDIF630erm_01999	terD5	tellurium resistance protein terD	CDS	0.0994159	0.813409	0.904965	158.928	136.509	143.992	131.959	150.645	124.399	178.573	158.507
CDIF630erm_02000		putative membrane protein	CDS	0.296997	0.216163	0.422134	40.7678	56.0281	52.8661	39.3541	54.0239	60.664	68.1111	49.5023
CDIF630erm_02001		putative hydrolase, metallo-beta-lactamase superfamily	CDS	-0.188205	0.504461	0.699655	25.6375	19.9659	23.2319	24.1944	20.9359	20.3198	16.5904	23.7557
CDIF630erm_02002	cwp23	putative cell wall-binding protein cwp23	CDS	-0.535491	0.113593	0.292586	32.6623	29.5167	32.4711	27.5249	25.2851	18.5477	14.4789	25.8823
CDIF630erm_02003	scrR	transcriptional regulator, LacI family	CDS	0.586362	0.00865414	0.0652615	26.2379	24.8236	23.7687	22.7396	40.2088	28.8848	44.7639	32.6244
CDIF630erm_02004	scrB	sucrose-6-phosphate hydrolase	CDS	-0.178485	0.57909	0.761021	3.42233	7.57471	7.32228	5.78062	5.20199	3.60321	5.97254	6.56109
CDIF630erm_02005	scrK	fructokinase	CDS	0.410448	0.11116	0.288808	21.2545	17.7018	20.5867	20.749	22.3003	21.7965	34.2667	28.371
CDIF630erm_02006		putative NADPH-dependent FMN reductase	CDS	0.120776	0.70017	0.843872	28.3994	26.3468	25.0721	23.1225	27.0759	22.9188	35.7749	26.1538
CDIF630erm_02007		putative diaminopimelate decarboxylase	CDS	0.074695	0.752889	0.873773	11.2877	20.4188	19.59	18.6052	20.0405	16.8347	19.6672	17.1493
CDIF630erm_02008		membrane protein, MFS-like	CDS	-0.00628745	0.981062	0.989404	17.4119	10.4976	10.9643	12.5566	9.46592	11.6366	18.0986	11.9909
CDIF630erm_02009		transporter, major facilitator superfamily (MFS)	CDS	0.00196014	0.992267	0.995875	51.6352	40.9611	44.7771	42.7995	35.6464	46.5464	56.528	41.7195
CDIF630erm_02010		transcriptional regulator, beta-lactam repressor	CDS	0.389953	0.065241	0.211334	55.0575	70.3542	75.3696	72.4683	90.779	80.1568	104.67	82.5339
CDIF630erm_02011		hypothetical protein	CDS	0.212459	0.638913	0.802949	1.86127	7.20421	6.8239	6.24	6.9502	7.73805	6.27419	4.84163
CDIF630erm_02012		LytTR DNA-binding domain protein	CDS	-0.0771098	0.824457	0.910481	11.3477	18.7721	12.2294	9.72369	11.4273	10.219	13.5136	14.2081
CDIF630erm_02013		hypothetical protein	CDS	-0.598146	0.162161	0.356734	7.08483	17.0019	17.4815	15.9637	14.4121	8.44688	5.2486	9.86425
CDIF630erm_02014		putative phosphatase, phosphoserine phosphatase-like	CDS	-0.599839	0.0183787	0.0982174	72.1692	84.7215	80.8518	80.3161	55.9001	52.8078	39.0327	62.0814
CDIF630erm_02015		hypothetical protein	CDS	-0.820679	0.00878561	0.0656725	134.672	146.472	149.896	168.939	75.2157	119.32	55.4421	89.7285
CDIF630erm_02016	cmk	cytidylate kinase	CDS	-1.0182	0.00308556	0.035146	183.785	147.254	133.066	163.771	63.0208	103.253	42.4111	101.267
CDIF630erm_02017	plsC2	putative 1-acyl-sn-glycerol-3-phosphate acyltransferase	CDS	-0.681445	0.018804	0.0984947	125.726	100.488	94.8446	98.6916	61.9548	86.8906	39.9376	72.8959
CDIF630erm_02018	ispH	4-hydroxy-3-methylbut-2-enyl diphosphate reductase	CDS	-0.446174	0.0425922	0.161544	196.274	153.923	160.783	149.569	124.635	136.627	87.7179	135.792
CDIF630erm_02019		putative membrane protein	CDS	0.0212823	0.91385	0.959582	63.103	94.1075	91.816	98.0025	79.6501	89.3125	87.7783	95.5203
CDIF630erm_02020	ade1	adenine deaminase	CDS	9.76764e-05	0.999717	0.999938	4.62315	3.54035	4.06367	4.01963	4.47712	3.83949	3.68005	4.20814
CDIF630erm_02021	tlpB7	transposase-like protein B	CDS	0.197585	0.62665	0.796658	1.68115	11.4444	8.28069	7.12049	8.01618	7.61991	10.2559	7.01357
CDIF630erm_02022	ade2	adenine deaminase	CDS	-0.00687258	0.964594	0.983788	90.0014	63.7263	70.5392	69.9034	67.8391	73.7182	75.8332	75.3394
CDIF630erm_02023	bcp	putative peroxiredoxin	CDS	-0.766886	0.00661933	0.055491	26.8383	27.7465	24.8804	27.2569	16.5014	17.6617	11.8244	16.6968
CDIF630erm_02024		hypothetical protein	CDS	-0.888212	0.0387615	0.15327	25.6375	33.3452	28.254	30.932	18.6334	23.0369	7.90306	14.2534
CDIF630erm_02025		P-type calcium transport ATPase	CDS	-0.0530249	0.818547	0.907574	477.085	338.433	331.994	407.821	301.929	485.016	332.652	379.593
CDIF630erm_02027	metY	O-acetylhomoserine sulfhydrylase	CDS	0.311691	0.137549	0.325218	202.338	151.247	171.441	180.884	190.939	209.223	268.161	207.828
CDIF630erm_02028	metA	homoserine O-succinyltransferase	CDS	0.305274	0.193904	0.397787	154.485	122.677	121.757	144.362	139.388	144.247	222.975	164.706
CDIF630erm_02029		transcriptional regulator, MarR family	CDS	0.372728	0.405976	0.612795	32.5422	34.4979	31.2059	38.5502	38.0342	47.5506	45.6085	45.9728
CDIF630erm_02030	ftsH1	cell division protease FtsH1	CDS	0.153751	0.628053	0.796747	424.129	351.442	338.243	394.001	369.128	444.849	449.509	413.891
CDIF630erm_02031	kdpD	two-component sensor histidine kinase KdpD	CDS	-0.168859	0.319011	0.534377	152.744	136.921	134.446	135.749	124.251	134.264	102.498	136.968
CDIF630erm_02032	kdpE	two-component response regulator KdpE	CDS	-0.170245	0.295534	0.51226	54.6373	51.9938	53.4411	46.8192	49.9732	46.133	37.7054	50
CDIF630erm_02033		putative cation (Mg2+ and Co2+) transport-related, membrane protein	CDS	0.159589	0.507879	0.702806	10.6272	23.671	21.1234	22.4717	20.6374	22.8007	23.8902	19.819
CDIF630erm_02034	aroF2	3-deoxy-7-phosphoheptulonate synthase	CDS	-0.49033	0.278409	0.492569	55.2377	40.9611	39.5633	42.1105	30.9135	30.3615	19.6672	45.5656
CDIF630erm_02035	aroB	3-dehydroquinate synthase	CDS	-0.579706	0.163661	0.358486	66.1051	44.2544	46.8473	49.7669	23.9633	41.88	20.0291	52.5339
CDIF630erm_02036	aroA	3-phosphoshikimate 1-carboxyvinyltransferase	CDS	-0.865981	0.050132	0.180476	105.852	74.5121	71.0759	88.2405	33.216	59.01	21.296	72.7602
CDIF630erm_02037	aroC	chorismate synthase	CDS	-0.776664	0.0235803	0.113565	72.8297	52.5701	55.358	64.0079	26.948	43.2976	21.477	51.086
CDIF630erm_02038	pheA	bifunctional P-protein, chorismate mutase / prephenate dehydratase	CDS	-0.652885	0.182094	0.381187	65.2045	68.7899	61.4535	69.0229	31.8515	62.5542	16.3491	57.4208
CDIF630erm_02039	aroE1	shikimate dehydrogenase	CDS	-0.610548	0.189877	0.392881	45.8713	41.4139	45.0454	48.0442	25.4983	31.8973	17.1937	43.4842
CDIF630erm_02040	aroK	shikimate kinase	CDS	-0.325989	0.385959	0.594473	13.0289	15.1906	16.1013	17.4567	10.1481	12.1682	7.84273	19.095
CDIF630erm_02041	tyrC	prephenate dehydrogenase	CDS	-0.366487	0.290986	0.506824	10.3871	17.0431	13.6095	13.7816	11.1288	14.1766	4.76597	12.4434
CDIF630erm_02042		two-component response regulator	CDS	0.130307	0.760654	0.879261	61.9623	78.3818	66.7439	71.2049	84.5963	92.6794	59.0618	68.2805
CDIF630erm_02043		two-component sensor histidine kinase	CDS	-0.210052	0.449488	0.651621	214.646	291.667	268.931	309.014	269.821	293.101	136.283	238.145
CDIF630erm_02044		uncharacterized protein, rossmann-like fold	CDS	0.0510747	0.770303	0.885564	40.5276	51.8291	51.601	49.3458	49.8027	50.2087	50.7968	49.5023
CDIF630erm_02047		putative membrane protein	CDS	-0.748796	0.000644648	0.0142778	81.7758	66.6904	72.226	67.5299	34.751	48.9092	45.4275	42.4434
CDIF630erm_02048		putative conjugative transposon protein	CDS	-0.921817	3.02375e-05	0.00239358	177.061	145.648	162.624	157.838	77.3476	73.9545	102.076	86.1086
CDIF630erm_02049		putative conjugative transposon protein	CDS	-1.00356	0.0044708	0.0431192	7.08483	3.99319	4.06367	4.44074	1.53501	3.42601	1.93052	2.85068
CDIF630erm_02050		putative conjugative transposon protein	CDS	-0.391089	0.512093	0.705332	1.14078	0.123501	0.690058	0.229693	0.255836	0.413484	0.48263	0.452489
CDIF630erm_02051		putative conjugative transfer protein	CDS	-1.12241	0.0139297	0.0832995	3.90266	3.21102	2.99025	2.94773	1.02334	1.94928	0.663616	2.30769
CDIF630erm_02052		transcriptional regulator, AraC family	CDS	-0.680131	0.0304672	0.132666	44.0701	32.0278	39.6016	29.0562	23.7074	19.67	27.0273	19.9095
CDIF630erm_02055		putative membrane protein	CDS	-0.380624	0.511574	0.704888	1.20082	1.15267	1.07342	0.842209	0.341114	1.24045	1.56855	0.226244
CDIF630erm_02056		putative conjugative transposon protein	CDS	-2.05422	0.00595412	0.0516024	1.50102	0.65867	0.421702	0.421105	0	0.177207	0.361972	0.180995
CDIF630erm_02057		putative hydrolase	CDS	-1.51729	0.00409526	0.0410025	3.90266	2.71701	3.18193	1.95239	0.426393	1.12231	0.603287	1.90045
CDIF630erm_02058		putative cell wall hydrolase	CDS	-1.5624	0.003942	0.0404668	1.56106	1.56434	0.920077	0.880491	0.341114	0.64976	0.301644	0.361991
CDIF630erm_02060		putative cell surface protein	CDS	-1.22551	0.0323549	0.138273	0.600409	1.07034	0.460038	0.34454	0.127918	0.472553	0.301644	0.180995
CDIF630erm_02061		DNA topoisomerase protein, type IA	CDS	-2.72406	5.4069e-06	0.000746152	4.74323	2.84052	2.22352	3.06258	0.469032	0.531622	0.361972	0.542986
CDIF630erm_02062		transcriptional regulator, AbrB family	CDS	-0.809021	0.0338251	0.140626	14.8902	9.18022	13.7628	11.7526	9.67911	5.55249	3.74038	9.18552
CDIF630erm_02063		putative conjugative transposon protein, YhcG-like	CDS	-0.759846	0.00272349	0.0325729	42.6291	36.6797	30.8609	31.9657	25.7115	24.2774	13.2723	20.5882
CDIF630erm_02064		putative conjugative transposon protein	CDS	-0.746061	0.00048632	0.0122881	107.353	73.6476	74.1045	84.5654	50.9113	56.8835	42.7731	51.9004
CDIF630erm_02065		putative DNA / RNA helicase	CDS	-1.44605	1.27338e-06	0.000240468	25.2772	17.0019	18.0565	18.7966	6.9502	7.67898	6.63616	7.73756
CDIF630erm_02066		putative single-strand DNA-binding protein	CDS	-1.75749	0.0166712	0.0928822	1.08074	0.905671	0.651721	1.26331	0.383753	0.295345	0	0.40724
CDIF630erm_02067		transcriptional regulator, HTH-type	CDS	-1.03847	0.0514961	0.183666	30.741	25.3176	27.2189	21.2084	15.5207	11.4594	9.59226	14.2081
CDIF630erm_02068		putative DNA recombination protein	CDS	-0.880543	0.00449516	0.0431192	493.957	421.796	412.616	430.101	213.282	300.78	196.853	244.208
CDIF630erm_02069		putative conjugative transposon protein	CDS	-1.05522	0.000341651	0.0100479	282.673	259.31	274.758	261.468	132.224	162.499	84.0982	140
CDIF630erm_02070		putative conjugative transposon protein	CDS	-1.07808	5.13425e-05	0.00324937	64.6641	50.5941	55.0129	50.2646	26.6922	30.6569	16.9524	30.0905
CDIF630erm_02071		putative conjugative transposon protein	CDS	-0.638626	0.000759411	0.0154816	339.592	358.522	349.208	409.658	203.389	246.732	239.686	246.063
CDIF630erm_02072		putative endonuclease relaxase	CDS	-0.988931	3.28553e-05	0.00250819	49.7139	64.0557	64.5204	62.7446	27.9714	34.9098	32.4568	26.1538
CDIF630erm_02073		putative conjugative transposon protein	CDS	-1.10795	0.00240181	0.0299777	16.8715	13.8732	18.4399	16.7293	5.50046	6.55667	11.2815	7.28507
CDIF630erm_02074		putative oxidoreductase	CDS	-1.36168	0.000423754	0.0115078	52.3557	41.4551	44.5854	43.0675	19.5714	19.3747	12.0054	19.5928
CDIF630erm_02075		putative iron-sulfur binding protein	CDS	-1.48255	1.589e-05	0.0015409	32.3621	21.7773	24.6504	19.8685	8.91161	11.1641	5.6709	9.50226
CDIF630erm_02076	vexP1	ABC-type transport system, permease	CDS	-1.74721	1.0773e-05	0.00113687	20.2938	35.0742	28.7141	33.229	9.16744	12.4045	3.98169	9.36651
CDIF630erm_02077	vexP2	ABC-type transport system, ATP-binding protein	CDS	-1.64958	1.83929e-06	0.000329968	25.0971	22.0243	20.05	20.6341	5.03143	8.9785	4.94695	9.00452
CDIF630erm_02078	vexP3	ABC-type transport system, permease	CDS	-1.29917	2.27703e-06	0.000389047	47.7926	42.5666	48.6874	44.7519	13.9857	24.2774	16.3491	20.0905
CDIF630erm_02079	vncR	two-component response regulator	CDS	-0.802229	0.00650356	0.0547765	54.1569	89.044	101.017	84.1443	57.8188	32.6061	54.1752	43.7104
CDIF630erm_02080	vncS	two-component sensor histidine kinase	CDS	-0.833994	0.14954	0.340996	7.20491	70.066	56.2397	64.1227	31.5957	42.2935	19.9688	17.1493
CDIF630erm_02081		putative conjugative transposon protein, CTn5	CDS	-1.75538	0.00999743	0.0699236	1.20082	0.782171	1.11176	0.459387	0.213196	0.118138	0.48263	0.226244
CDIF630erm_02082		putative sigma factor	CDS	-0.777036	0.159696	0.353696	2.28156	0.988005	0.690058	1.68442	0.980703	0.886036	0.180986	1.13122
CDIF630erm_02083		putative conjugative transposon protein	CDS	-2.16737	8.29724e-06	0.000960338	3.18217	1.89368	2.79857	2.29693	0.767507	0.472553	0.422301	0.542986
CDIF630erm_02085		uncharacterized protein	CDS	-0.106491	0.73726	0.865714	3.6625	2.18184	2.10851	3.52197	2.77155	1.83114	2.71479	3.25792
CDIF630erm_02086		putative solute-binding protein	CDS	0.5333	0.0975449	0.266144	0.960655	1.48201	1.76348	1.68442	2.13196	1.59487	3.01644	1.90045
CDIF630erm_02087		site-specific recombinase	CDS	-0.366343	0.180047	0.378224	5.04344	8.43921	6.59389	7.23534	4.86088	6.26132	3.98169	6.1086
CDIF630erm_02088		transcriptional regulator, AraC family	CDS	0.106237	0.541474	0.731203	143.918	117.326	120.645	108.607	114.998	135.15	152.028	125.792
CDIF630erm_02090		putative acetylesterase	CDS	0.377535	0.242762	0.451929	14.4699	10.0859	9.50746	11.5612	13.7725	10.4552	19.6068	15.3846
CDIF630erm_02091		transcriptional regulator, PadR family	CDS	0.00339499	0.994666	0.997725	0.360246	6.62787	4.94541	3.17743	4.51976	4.60739	2.89578	3.25792
CDIF630erm_02092	csfU	extracytoplasmic function (ECF) sigma factor csfU	CDS	0.390658	0.403062	0.610259	1.38094	0.494003	0.728394	1.7227	1.32182	1.89021	1.08592	1.35747
CDIF630erm_02093	rsiU	extracytoplasmic function (ECF) anti-sigma factor rsiU	CDS	0.108115	0.78913	0.892341	0.66045	0.905671	1.45679	2.3735	1.06598	2.18556	1.32723	1.35747
CDIF630erm_02094		ABC-type transport system, multidrug-family ATP-binding protein	CDS	-0.151691	0.54328	0.73199	8.9461	8.23338	6.01884	8.95804	8.10146	5.84784	8.08405	6.87783
CDIF630erm_02095		ABC-type transport system, multidrug-family permease	CDS	0.0562689	0.853423	0.926254	4.32295	5.51636	2.60688	5.09154	4.73296	5.7297	5.00728	2.80543
CDIF630erm_02096		Uncharacterized protein, SsuA-like	CDS	0.216313	0.494629	0.691902	9.48647	14.9024	12.9961	19.6388	12.8344	19.6109	18.2796	15.6561
CDIF630erm_02097		putative methyltransferase, type 11 family	CDS	0.41811	0.0416536	0.158824	39.2668	34.9919	32.011	34.5689	45.7519	38.1586	56.8296	47.4208
CDIF630erm_02098	proX	prolyl-tRNA editing protein	CDS	-0.0411063	0.88325	0.946723	19.7535	22.5595	18.9383	24.6538	20.3816	18.843	26.6653	17.6471
CDIF630erm_02099		hypothetical protein	CDS	0.39123	0.282811	0.496928	4.02274	3.25218	1.9935	2.64147	3.07003	2.83532	5.30893	4.34389
CDIF630erm_02100		putative membrane protein	CDS	0.772495	0.0018492	0.0265398	51.0348	61.668	46.2339	47.1254	88.2206	77.0852	112.935	73.8009
CDIF630erm_02101		hypothetical protein	CDS	0.828449	0.0061774	0.0531523	57.0389	52.5701	45.0071	40.5409	75.173	94.924	96.5259	79.9095
CDIF630erm_02102		uncharacterized protein	CDS	0.207767	0.217003	0.422954	57.3991	47.4654	45.5821	50.6857	60.8889	51.7445	68.7747	50.8597
CDIF630erm_02103		putative phage-related cell wall hydrolase (endolysin)	CDS	0.265276	0.133983	0.320915	78.8338	61.0505	62.7569	63.4719	77.2197	75.7266	98.0945	68.7783
CDIF630erm_02104	comEB1	deoxycytidylate deaminase	CDS	0.138109	0.538951	0.729689	1.86127	2.38768	3.45029	3.06258	2.81419	2.65811	3.37841	3.07692
CDIF630erm_02106		transcriptional regulator, phage-type	CDS	0.629845	0.0704213	0.220289	2.70184	1.39967	2.4152	1.79926	2.89947	3.2488	3.37841	3.30317
CDIF630erm_02107		putative lipoprotein signal peptidase	CDS	0.549664	0.039429	0.154276	4.62315	12.4324	10.3125	9.60884	14.4547	15.358	13.393	11.086
CDIF630erm_02108		ABC-type transport system, permease	CDS	0.0653805	0.862747	0.933055	1.0207	1.19384	0.651721	0.765645	1.10862	0.886036	0.965259	0.81448
CDIF630erm_02109		site-specific recombinase, resolvase family	CDS	0.321695	0.428629	0.63136	0.900614	2.47001	1.18843	1.22503	2.25988	2.18556	1.80986	1.04072
CDIF630erm_02111	eutG	ethanolamine iron-dependent alcohol dehydrogenase	CDS	0.348717	0.201576	0.407086	4.08278	3.33452	5.17543	4.01963	6.31061	4.43018	7.05846	3.39366
CDIF630erm_02112	eutS	ethanolamine carboxysome structural protein	CDS	0.0316887	0.884782	0.947035	10.207	8.39804	9.31578	10.2214	7.12076	9.98268	8.74766	13.1222
CDIF630erm_02113	eutP	ethanolamine utilization protein	CDS	-0.0439229	0.851862	0.926206	15.2504	13.7909	13.1494	15.3129	14.1136	13.5268	11.7641	16.3348
CDIF630erm_02114	eutV	two-component response regulator, ethanolamine specific	CDS	0.00638092	0.968879	0.985687	71.7489	51.3763	58.2715	64.7735	64.897	55.0524	66.1806	61.086
CDIF630erm_02115	eutW	two-component sensor histidine kinase, ethanolamine specific	CDS	-0.0242669	0.90905	0.959219	39.567	63.891	66.7056	68.9846	72.9984	58.1831	49.4092	54.6154
CDIF630erm_02116	eutA	ethanolamine reactivating factor for ammonia lyase eutBC	CDS	-1.02518	0.077918	0.234146	0.66045	1.07034	2.03184	0.535951	0.383753	0.531622	0.120657	1.04072
CDIF630erm_02117	eutB	ethanolamine ammonia lyase large subunit	CDS	-2.15625	0.00069475	0.0146633	2.3416	1.35851	1.80182	1.56957	0.213196	0.826967	0.241315	0.316742
CDIF630erm_02118	eutC	ethanolamine ammonia lyase small subunit	CDS	-1.16654	0.0252711	0.118063	2.22151	1.27617	0.920077	1.22503	0.170557	1.06324	0.301644	0.950226
CDIF630erm_02119	eutL	ethanolamine carboxysome structural protein	CDS	-1.04896	0.0117865	0.0755357	0.780532	0.617503	0.958414	0.842209	0.298475	0.531622	0.361972	0.361991
CDIF630erm_02120	eutM	ethanolamine carboxysome strutural protein	CDS	-1.76491	0.00153629	0.0240708	0.600409	0.411669	0.958414	0.497669	0.0852785	0.295345	0.0603287	0.271493
CDIF630erm_02121	eutE	ethanolamine acetaldehyde oxidoreductase	CDS	-1.1094	0.0021111	0.0287419	3.30225	2.30535	3.5653	3.56025	1.06598	2.18556	0.784273	1.8552
CDIF630erm_02122	eutK	ethanolamine carboxysome strutural protein	CDS	-1.54014	0.0397733	0.155285	0.480328	0.65867	0.536712	0.650798	0.170557	0	0.120657	0.452489
CDIF630erm_02123	eutT	ethanolamine corrinoid cobalamin adenosyltransferase	CDS	-0.68003	0.229031	0.437573	0.360246	0.65867	0.460038	0.650798	0.298475	0.354415	0.48263	0.226244
CDIF630erm_02124	eutD	ethanolamine phosphate acetyltransferase	CDS	-0.764727	0.293531	0.510018	0.66045	1.15267	0.498375	0.421105	0.383753	0.472553	0.120657	0.588235
CDIF630erm_02125		putative ethanolamine utilization protein	CDS	-0.516048	0.345723	0.558764	0.240164	0.53517	0.613385	0.803927	0.426393	0.708829	0.0603287	0.361991
CDIF630erm_02128	eutH2	ethanolamine utilization protein EutH	CDS	-0.512533	0.231908	0.440024	2.16147	1.07034	1.61013	1.37816	0.383753	1.18138	1.6892	1.13122
CDIF630erm_02129	eutQ	ethanolamine utilization protein	CDS	0.178807	0.686762	0.834722	1.08074	0.905671	0.690058	1.26331	0.511671	2.06742	1.14625	0.81448
CDIF630erm_02130		transcriptional regulator, AraC family	CDS	-0.497161	0.529488	0.720168	0.0600409	0.164668	0.383365	0.153129	0.127918	0.236276	0.0603287	0.135747
CDIF630erm_02131		ABC-type transport system, ATP-binding protein	CDS	0.31144	0.475064	0.674453	0.480328	0.370502	0.575048	0.803927	0.341114	0.531622	0.844602	1.08597
CDIF630erm_02132		putative membrane protein	CDS	0.396076	0.588102	0.76871	0	0.617503	0.575048	0.34454	0.724867	0.472553	0.301644	0.588235
CDIF630erm_02133		putative membrane protein	CDS	-0.161442	0.707054	0.847464	1.20082	1.31734	0.536712	1.95239	1.15126	0.945105	0.904931	1.44796
CDIF630erm_02134		putative exported protein	CDS	0.600874	0.00963953	0.0687607	67.9663	54.011	60.7634	67.5299	86.6856	74.8996	136.162	81.8552
CDIF630erm_02135	lexA	transcriptional regulator, LexA repressor	CDS	-0.00302501	0.990194	0.994351	323.921	233.334	284.879	239.149	276.388	198.354	336.996	267.24
CDIF630erm_02136		putative phage integrase	CDS	-0.0524635	0.808691	0.903076	80.9952	76.0352	67.8557	80.8521	74.8319	91.0845	49.5902	79.276
CDIF630erm_02137		putative membrane protein	CDS	-0.113055	0.792652	0.893788	9.84671	45.5306	46.0805	41.9573	35.7317	41.3484	24.8554	30.8145
CDIF630erm_02138		GATS-like ACT domain protein	CDS	-0.0487739	0.821254	0.908803	54.9375	67.349	73.1845	64.3907	59.0554	66.2164	57.6139	68.371
CDIF630erm_02139	spoVS	stage V sporulation protein S	CDS	-0.566014	0.253051	0.464394	437.819	329.829	359.405	284.667	209.998	251.28	203.066	289.185
CDIF630erm_02140	accA	acetyl-CoA carboxylase, subunit alpha	CDS	-0.732093	0.115266	0.294989	464.717	417.391	450.148	327.466	232.981	320.036	164.697	281.448
CDIF630erm_02141	accD	acetyl-CoA carboxylase, subunit beta	CDS	-1.05166	0.0258475	0.119204	641.237	538.875	619.787	444.495	244.323	372.608	132.482	333.258
CDIF630erm_02142	accC	biotin carboxylase	CDS	-0.843623	0.0653203	0.211334	1041.11	987.552	1058.66	840.104	459.736	740.431	337.117	651.222
CDIF630erm_02143	accB	biotin carboxyl carrier protein	CDS	-0.516735	0.176939	0.374325	525.538	448.225	502.975	370.304	264.662	407.695	275.461	343.167
CDIF630erm_02144		putative membrane protein	CDS	0.59268	0.321892	0.536936	0.0600409	0.205834	0.613385	0.267976	0.469032	0.413484	0.542958	0.40724
CDIF630erm_02145		putative membrane protein	CDS	0.559359	0.0342907	0.141375	13.3291	11.6502	18.2482	10.9487	22.0871	15.7124	21.1754	20.8597
CDIF630erm_02146		uncharacterized protein	CDS	0.52893	0.0752379	0.229748	10.6873	19.8424	21.0851	18.452	23.1105	22.21	33.9047	22.0362
CDIF630erm_02147	trmB	tRNA (guanine-N(7)-)-methyltransferase	CDS	0.269959	0.261698	0.473034	18.6127	21.6949	31.781	23.3522	32.6617	20.3198	32.0949	30.0452
CDIF630erm_02148		FeS cluster biogenesis protein	CDS	0.723005	0.0171577	0.0945542	301.406	205.793	157.87	144.247	326.233	334.981	384.294	290.226
CDIF630erm_02149		putative metal-binding enzyme	CDS	0.377207	0.33591	0.55009	23.8363	19.5543	31.5126	20.0982	37.1388	20.6151	34.0254	31.5837
CDIF630erm_02150		putative glyoxalase-like protein	CDS	0.00221764	0.994471	0.997725	14.5899	29.3932	32.5477	25.6108	22.8546	23.6867	31.4916	24.3891
CDIF630erm_02151		transcriptional regulator, AraC family	CDS	-0.0427973	0.906522	0.958696	8.10553	19.4308	19.9733	19.945	14.3268	16.244	20.0291	15.0226
CDIF630erm_02152		ABC-type transport system, ATP-binding protein	CDS	0.8424	0.015874	0.0895536	2.52172	2.96402	1.95516	1.56957	3.66698	3.01252	4.64531	4.79638
CDIF630erm_02153		ABC-type transport system, permease	CDS	0.332758	0.172958	0.370271	3.06209	5.06353	5.48213	4.40246	4.90351	6.97015	5.06761	5.8371
CDIF630erm_02154		two-component sensor histidine kinase	CDS	0.354135	0.175047	0.372203	11.1076	14.6966	10.5425	12.9777	15.5633	14.9445	19.2449	13.3484
CDIF630erm_02155		putative membrane protein	CDS	0.77683	0.0202299	0.103841	89.401	69.4897	77.8232	67.4916	114.955	113.944	181.589	110.724
CDIF630erm_02156		putative acyl-CoA N-acyltransferase	CDS	0.367535	0.264826	0.477054	8.76598	9.30372	6.74723	9.11117	8.27202	9.45105	13.212	12.8507
CDIF630erm_02157		transcriptional regulator, LysR family	CDS	0.351153	0.198054	0.403495	5.16352	6.91604	7.09226	6.62283	8.1441	7.44271	9.04931	8.32579
CDIF630erm_02158		uncharacterized protein, coenzyme F420:L-glutamate ligase-like	CDS	0.444609	0.162079	0.356734	566.126	528.418	479.667	397.446	578.274	575.687	939.68	589.683
CDIF630erm_02159		ABC-type transport system, permease	CDS	-0.217804	0.227627	0.435599	21.3145	26.0586	24.4587	26.1085	20.808	27.2308	15.0218	21.1765
CDIF630erm_02160		ABC-type transport system, ATP-binding protein	CDS	-0.571655	0.0782767	0.234438	8.6459	6.05153	5.06042	8.49865	4.98879	6.55667	2.29249	5.11312
CDIF630erm_02161		two-component sensor histidine kinase	CDS	0.127561	0.65199	0.812271	5.82397	8.27454	6.8239	10.4893	7.9309	9.03757	7.90306	9.50226
CDIF630erm_02162		two-component response regulator	CDS	0.275221	0.310203	0.526743	4.44303	5.68103	4.37037	4.28761	5.07407	5.78877	3.92137	7.91855
CDIF630erm_02163		putative 4Fe-4S binding protein, putative ferredoxin, putative dehydrogenase, putative reductase	CDS	0.385308	0.085692	0.248013	96.4257	70.3954	72.6861	81.1583	86.9841	95.9282	130.974	104.932
CDIF630erm_02164		two-component response regulator	CDS	-0.0814699	0.820947	0.908803	6.6045	11.4444	10.3125	10.3362	13.943	10.5734	4.76597	7.28507
CDIF630erm_02165		two-component sensor histidine kinase	CDS	-0.455483	0.219492	0.426386	8.58585	15.0259	12.2677	15.3895	11.6405	12.0501	4.46432	9.23077
CDIF630erm_02166		ABC-type transport system, ATP-binding protein	CDS	-0.366613	0.208523	0.414505	12.4885	12.1442	9.77582	13.016	7.9309	10.5143	7.96339	10.362
CDIF630erm_02167		ABC-type transport system, permease	CDS	0.268621	0.362237	0.574479	8.16557	16.4668	11.1176	15.1215	14.1562	19.9063	14.7202	12.6244
CDIF630erm_02168		putative methyltransferase	CDS	0.419655	0.0803549	0.237501	196.454	162.939	155.876	171.313	184.074	226.648	302.971	204.706
CDIF630erm_02169		putative transcriptional regulator	CDS	0.532389	0.0236207	0.113607	81.9559	113.168	99.5217	127.059	118.025	157.183	200.472	134.389
CDIF630erm_02170		putative BenE-like permease	CDS	0.4216	0.10228	0.273867	9.06618	9.75655	9.35412	7.69473	10.1908	11.8729	15.6251	10.4072
CDIF630erm_02171	baat	putative bile acid-CoA:amino acid N-acyltransferase	CDS	0.492117	0.0827091	0.242791	11.4078	10.2506	10.8109	8.07755	14.2842	13.645	13.9963	15.0679
CDIF630erm_02172		uncharacterized protein	CDS	0.0661637	0.835329	0.916314	4.50307	12.9264	10.3509	13.1691	12.9197	11.3413	7.60142	11.086
CDIF630erm_02173		putative membrane protein	CDS	0.328101	0.163856	0.358486	213.025	172.613	158.56	188.54	196.354	239.82	259.051	224.615
CDIF630erm_02174		putative oligonucleotide binding regulator	CDS	0.34414	0.0564962	0.194193	80.5149	83.8158	75.868	84.4889	104.551	91.7934	119.632	96.1991
CDIF630erm_02175		putative enzyme, cyclase family	CDS	0.270094	0.118378	0.298692	163.251	119.343	117.233	110.291	152.691	134.087	170.006	158.281
CDIF630erm_02176		putative protein, Sir2 family	CDS	-0.376002	0.0847636	0.24686	24.5567	34.7449	36.8414	34.2243	22.0019	26.9355	19.9085	31.629
CDIF630erm_02177		peptidase M20A, peptidase V-related	CDS	-0.56197	0.0242437	0.11552	420.287	329.459	325.247	315.79	223.643	262.621	169.282	286.471
CDIF630erm_02178		aluminum resistance protein	CDS	-0.650454	0.00645279	0.0547343	337.01	256.799	258.273	242.173	175.802	189.494	128.138	203.62
CDIF630erm_02179	hfq	Hfq-like RNA chaperone	CDS	-0.0306761	0.907305	0.958696	113.958	118.025	121.565	123.46	129.282	93.9199	117.098	126.652
CDIF630erm_02180	miaA	tRNA dimethylallyltransferase	CDS	-0.961357	0.000490781	0.0123141	151.063	159.604	140.465	139.271	61.8269	98.5272	46.9961	95.8371
CDIF630erm_02181	mutL	DNA mismatch repair protein MutL	CDS	-1.06705	0.00422148	0.0418416	255.534	316.944	259.538	295.654	88.8176	210.699	48.9266	189.774
CDIF630erm_02182	mutS	DNA mismatch repair protein MutS	CDS	-0.938559	0.00217812	0.0287419	321.879	349.383	292.278	328.768	140.454	246.673	78.4273	208.688
CDIF630erm_02183		ABC-type transport system, ATP-binding protein	CDS	0.0824564	0.66418	0.820054	54.8174	84.1039	73.3761	79.0528	75.3009	77.2624	87.0543	68.9593
CDIF630erm_02184		ABC-type transport system, extracellular solute-binding protein	CDS	0.119256	0.57434	0.757344	209.363	174.753	175.505	199.259	174.096	200.835	261.223	188.145
CDIF630erm_02185		ABC-type transport system, permease	CDS	0.223696	0.406784	0.613252	119.361	96.5363	82.2702	105.008	102.633	131.665	140.626	95.8823
CDIF630erm_02186		putative thiamine binding protein	CDS	0.109927	0.596213	0.774784	28.4594	23.2181	29.6725	24.8452	27.3318	25.5178	35.1113	26.6516
CDIF630erm_02189		hypothetical protein	CDS	0.390157	0.3115	0.528311	2.6418	1.27617	1.80182	0.957056	2.89947	2.12649	1.6892	1.90045
CDIF630erm_02190		transcriptional regulator, hxlR family	CDS	-0.209766	0.802805	0.900409	0.0600409	0.247001	0.383365	0.68908	0	0.531622	0.723944	0.0904977
CDIF630erm_02193		putative hydrolase, NUDIX family	CDS	0.629227	0.018669	0.0982174	13.6293	21.2009	17.9415	18.72	25.5836	29.3573	33.2411	22.5339
CDIF630erm_02194		putative membrane protein	CDS	0.64991	0.0035417	0.0377081	27.0184	26.5115	26.4522	27.4101	45.2829	39.9307	47.1167	36.1991
CDIF630erm_02195	miaB	tRNA-2-methylthio-N(6)-dimethylallyladenosine synthase	CDS	0.319834	0.326258	0.541199	163.491	116.914	137.82	121.891	174.65	141.47	189.794	168.19
CDIF630erm_02196	cwp28	putative cell wall binding protein cwp28	CDS	0.538375	0.0210212	0.105636	13.149	11.7737	11.3093	13.2074	14.6679	17.7798	23.1059	16.2896
CDIF630erm_02197	trpP	putative tryptophan transport protein	CDS	0.537927	0.0998792	0.270058	22.6955	17.7018	20.8167	23.9647	23.0252	27.8806	40.3599	32.4434
CDIF630erm_02199		putative membrane protein	CDS	0.599218	0.351758	0.563693	0.240164	1.19384	1.53346	1.79926	2.47308	1.47673	2.65446	0.81448
CDIF630erm_02200		putative protein with SH3 domain	CDS	0.836624	0.177689	0.37488	0.420287	1.15267	2.03184	1.0719	2.98475	0.354415	2.83545	2.30769
CDIF630erm_02204		hypothetical protein	CDS	0.745075	0.0567481	0.194472	4.74323	5.14586	4.71539	2.10552	9.84967	5.55249	4.88663	7.60181
CDIF630erm_02205	cspC1	major cold shock protein CspC	CDS	-0.641364	0.175233	0.372247	0.360246	1.68784	3.75698	1.53129	1.32182	0.767898	1.44789	1.22172
CDIF630erm_02206		putative ATP-binding protein involved in virulence	CDS	0.381362	0.0874552	0.251265	26.4781	20.9951	23.577	20.7873	28.3551	22.9779	37.7658	30.4977
CDIF630erm_02207		putative lipoprotein	CDS	0.643078	0.0267175	0.121941	8.82602	13.0087	9.46913	14.8918	15.2649	20.2607	20.8737	15.8824
CDIF630erm_02208		hypothetical protein	CDS	0.55949	0.103025	0.274276	17.592	34.6214	36.6497	22.242	56.3265	32.1336	45.2465	30.1357
CDIF630erm_02209		uncharacterized protein, AhpD-like	CDS	0.552197	0.0218946	0.108356	69.5874	56.5633	75.1396	60.7539	105.959	60.3686	125.001	92.8959
CDIF630erm_02210		putative membrane protein, SdpI family	CDS	0.407417	0.0915406	0.258219	14.2297	14.0379	9.43079	15.3895	16.5867	19.0793	21.839	12.9412
CDIF630erm_02211		transcriptional regulator, ArsR family	CDS	0.476645	0.136836	0.324713	4.86332	2.30535	3.18193	2.75632	4.00809	4.90273	5.36925	3.8914
CDIF630erm_02212		hypothetical protein	CDS	0.199715	0.418488	0.623561	10.8074	9.63305	7.82065	10.9487	10.7877	12.0501	11.4625	10.724
CDIF630erm_02213		putative membrane protein	CDS	0.346587	0.0592503	0.199991	27.3186	35.1565	32.7777	34.2626	37.6505	45.0697	41.4458	40.5882
CDIF630erm_02214		transcriptional regulator, AraC family	CDS	0.226704	0.424019	0.628669	22.6354	40.1789	31.9727	41.5362	35.8596	56.8835	29.5611	37.3303
CDIF630erm_02215		putative proline iminopeptidase (PIP), S33 family	CDS	0.286536	0.357506	0.569344	397.831	265.238	248.727	328.155	241.168	418.623	468.875	383.71
CDIF630erm_02216		transcriptional regulator, TetR family	CDS	0.442796	0.0728258	0.225059	168.595	107.116	106.997	140.687	130.817	173.958	223.216	183.394
CDIF630erm_02217	fldX	flavodoxin	CDS	-3.35599	1.67863e-07	5.21084e-05	17.592	9.67422	11.9993	13.8199	1.02334	0.590691	2.1115	1.44796
CDIF630erm_02218	isp	intracellular serine protease	CDS	1.14578	0.11247	0.290319	0.240164	0.123501	0.191683	0.306258	0.298475	0.118138	0.48263	0.995475
CDIF630erm_02220		transcriptional regulator, HTH-type	CDS	0.372757	0.371997	0.58158	0.720491	1.27617	0.536712	0.612516	0.852785	1.65393	1.08592	0.542986
CDIF630erm_02221	effD	putative drug / sodium antiporter, MATE family	CDS	0.377491	0.403097	0.610259	2.46168	0.741004	1.30344	1.33988	1.02334	1.06324	3.80071	1.67421
CDIF630erm_02222	effR	transcriptional regulator, MarR family	CDS	0.614703	0.0241809	0.115493	135.092	84.7215	88.4041	97.0455	112.525	140.88	215.977	151.131
CDIF630erm_02223		Omega Transcriptional Repressor	CDS	0.184181	0.619867	0.792455	1.80123	1.19384	2.26186	2.02896	2.30252	1.5358	2.83545	1.62896
CDIF630erm_02228		uncharacterized protein	CDS	0.284928	0.418248	0.623462	1.20082	0.823338	0.536712	0.650798	0.767507	0.826967	1.32723	0.950226
CDIF630erm_02229	ermB2	ribosomal RNA adenine N-6-methyltransferase (erythromycin resistance protein)	CDS	0.311377	0.274319	0.48798	7.86536	9.13905	6.70889	8.38381	7.37659	9.98268	14.3582	8.19004
CDIF630erm_02230	ermC	23S rRNA methylase leader peptide	CDS	0.692112	0.213264	0.419512	0.900614	1.23501	0.920077	0.957056	0.639589	2.65811	1.74953	1.53846
CDIF630erm_02231	hydD	putative hydrolase	CDS	0.202347	0.333174	0.548111	77.4528	74.7179	68.3157	83.1107	82.6349	86.6544	90.4327	89.5927
CDIF630erm_02232	hydR	transcriptional regulator, TetR family	CDS	0.265816	0.221484	0.428402	42.2088	37.8735	32.126	40.8854	42.7245	52.0399	42.7731	46.5158
CDIF630erm_02233	ilvD	dihydroxy-acid dehydratase	CDS	0.318758	0.209042	0.414846	26.2379	17.7841	18.8616	18.5286	21.0212	29.5936	26.0017	24.8869
CDIF630erm_02234		hypothetical protein	CDS	0.641223	0.207799	0.413753	0.900614	0.0823338	0.460038	0.727362	0.426393	1.24045	0.784273	0.904977
CDIF630erm_02235		putative VanZ-like transposon protein	CDS	0.343402	0.49074	0.688834	2.16147	1.48201	1.07342	1.0719	1.83349	1.89021	2.1115	1.44796
CDIF630erm_02236		hypothetical protein	CDS	0.285456	0.371508	0.58158	1.92131	1.56434	1.9935	1.7227	2.25988	2.89439	1.87019	1.76471
CDIF630erm_02237		transcriptional regulator, HTH-type	CDS	0.620672	0.0206643	0.104723	13.0289	18.8544	22.6952	16.5762	32.15	23.923	27.0876	26.3348
CDIF630erm_02238		hypothetical protein	CDS	0.410175	0.129356	0.313857	7.80532	6.13387	5.36712	4.40246	7.80298	5.55249	10.6179	7.46606
CDIF630erm_02239		transcriptional regulator, AraC family	CDS	0.755597	0.121254	0.30087	8.52581	7.69821	8.77907	7.80957	11.9816	13.0543	19.0639	11.3575
CDIF630erm_02240		transporter drug resistance, major facilitator superfamily (MFS)	CDS	0.471755	0.173916	0.371355	8.88606	5.5987	7.28394	7.38847	7.63243	10.0417	12.669	10.0905
CDIF630erm_02241	clpB	chaperone protein	CDS	-0.668	0.101879	0.273403	139.295	137.374	124.785	126.791	93.1241	100.24	49.0472	90
CDIF630erm_02242		hypothetical protein	CDS	-0.0207008	0.960305	0.982204	5.34364	17.9076	12.1527	14.6621	10.1908	19.0202	9.10963	11.1765
CDIF630erm_02243	repL	plasmid replication protein	CDS	-0.202931	0.59494	0.774263	7.9254	10.2094	7.89733	11.0253	8.69841	7.44271	6.39484	9.63801
CDIF630erm_02244		transcriptional regulator, GntR family	CDS	0.416401	0.414623	0.620638	14.2297	12.6794	13.4561	14.1261	13.9004	13.9403	29.0181	15.9276
CDIF630erm_02245		ABC-type transport system, multidrug-family ATP-binding protein	CDS	0.554446	0.114155	0.292773	20.9543	27.3348	23.807	31.468	34.2393	42.1753	44.04	31.7647
CDIF630erm_02246		ABC-type transport system, permease protein	CDS	0.950285	0.0612039	0.202489	0.360246	1.77018	1.34178	2.83288	2.94211	5.55249	2.17183	1.80995
CDIF630erm_02247		putative acetyltransferase	CDS	0.728095	0.0651866	0.211334	11.708	14.6142	9.9675	12.1737	17.7806	21.383	21.839	19.3213
CDIF630erm_02248		N-carbamoyl-L-amino acid hydrolase	CDS	0.428138	0.0385304	0.152759	86.7592	68.2135	58.0032	69.5205	86.1739	95.0422	111.427	87.4208
CDIF630erm_02249	racX	putative aspartate racemase RacX	CDS	0.497967	0.0225991	0.110621	41.2481	50.6353	37.9532	46.7043	55.9853	71.828	64.5517	57.0136
CDIF630erm_02250		putative lipoprotein	CDS	0.452856	0.0776855	0.234023	185.466	143.096	193.83	137.05	235.198	134.737	294.404	238.235
CDIF630erm_02251	argF	ornithine carbamoyltransferase	CDS	-0.166424	0.630525	0.797744	3.6625	1.56434	2.60688	1.83755	2.85683	2.12649	0.904931	2.57919
CDIF630erm_02252	argD	acetylornithine aminotransferase	CDS	-0.604066	0.121843	0.301915	2.04139	2.22301	1.95516	2.75632	1.62029	1.65393	0.784273	1.80995
CDIF630erm_02253	argB	acetylglutamate kinase	CDS	-1.00621	0.0956919	0.26377	1.20082	1.07034	1.34178	1.0719	0.767507	0.708829	0.120657	0.678733
CDIF630erm_02254	argJ	bifunctional amino-acid N-acetyltransferase / glutamate N-acetyltransferase	CDS	-1.09601	0.0399185	0.155513	2.52172	3.25218	1.80182	1.60785	1.23654	0.177207	1.2669	1.53846
CDIF630erm_02255	argC	N-acetyl-gamma-glutamyl-phosphate reductase	CDS	0.0904983	0.791727	0.893788	5.52377	3.08752	5.48213	7.31191	5.07407	6.26132	5.73123	5.74661
CDIF630erm_02257		putative sporulation integral membrane protein	CDS	0.422658	0.315516	0.530741	0.480328	0.411669	0.268356	1.11018	0.895424	1.06324	0.48263	0.633484
CDIF630erm_02258		putative peptidylarginine deiminase	CDS	0.180717	0.501673	0.697606	1.3209	1.39967	1.49513	1.22503	1.74821	1.00417	1.87019	1.53846
CDIF630erm_02259		putative acyl-CoA acyltransferase	CDS	0.211292	0.706719	0.847464	0.480328	0.411669	0.575048	0.535951	0.298475	0.177207	0.904931	0.950226
CDIF630erm_02260		putative drug / sodium antiporter, MATE family	CDS	0.695455	0.111539	0.289374	0.780532	1.07034	0.536712	0.382822	1.02334	0.767898	0.965259	1.67421
CDIF630erm_02262		transcriptional regulator, MerR family	CDS	0.517022	0.0500833	0.180476	24.6768	20.1718	24.1137	16.4996	27.545	23.7458	41.4458	29.5475
CDIF630erm_02263		transcriptional regulator, HTH-type	CDS	0.585752	0.138227	0.325218	16.2111	15.4787	14.5295	15.7723	14.9237	29.948	30.8883	17.3756
CDIF630erm_02264		transcriptional regulator, TetR family	CDS	0.360744	0.342325	0.554791	49.4737	34.1685	40.5601	42.6464	40.4647	43.4748	75.4712	54.8416
CDIF630erm_02265		putative hydrolase	CDS	0.178029	0.463826	0.664089	12.7287	8.52155	7.85899	7.50332	7.67507	9.7464	14.2376	9.72851
CDIF630erm_02266		putative membrane protein	CDS	0.499344	0.0535016	0.187465	12.3684	15.3964	13.8778	11.9441	13.6446	18.0751	23.8298	20.2715
CDIF630erm_02267		transcriptional regulator, HTH-type	CDS	0.577246	0.0090458	0.0665089	14.1096	14.2849	14.1845	12.7863	17.2263	16.8938	25.519	22.9864
CDIF630erm_02268		hypothetical protein	CDS	0.470127	0.369078	0.579287	0.840573	1.72901	1.76348	1.03362	2.1746	2.18556	1.80986	1.35747
CDIF630erm_02269		two-component response regulator	CDS	0.513363	0.216244	0.422134	0.300205	0.329335	0.536712	0.34454	0.639589	0.64976	0.603287	0.316742
CDIF630erm_02270		transcriptional regulator, RpiR family	CDS	0.291848	0.149879	0.340996	340.792	317.726	304.124	316.556	347.894	335.04	493.851	389.231
CDIF630erm_02271		putative rRNA methylase	CDS	-0.438276	0.132972	0.320203	33.1426	27.2936	23.922	29.6304	23.5795	23.6276	11.9451	24.8869
CDIF630erm_02272	rluB	ribosomal large subunit pseudouridine synthase B	CDS	-0.316464	0.202246	0.40757	25.2172	19.1838	18.5549	16.0785	18.4202	14.8263	13.7549	16.3801
CDIF630erm_02273		putative membrane protein	CDS	-0.140979	0.567946	0.750445	6.48442	10.3741	8.31903	10.9104	7.20603	7.73805	7.3601	10.4525
CDIF630erm_02274		putative lipoprotein	CDS	0.814127	0.00240866	0.0299777	34.3434	28.6522	23.577	29.0945	51.5509	47.5506	66.9649	37.2851
CDIF630erm_02275	lysA	diaminopimelate decarboxylase	CDS	0.162981	0.542228	0.731655	346.376	272.195	297.837	297.568	362.434	356.482	304.6	335.611
CDIF630erm_02276	lysC	aspartokinase	CDS	0.0707748	0.777286	0.888775	149.922	119.713	138.318	143.405	184.543	160.077	96.8879	137.511
CDIF630erm_02278		hypothetical protein	CDS	0.424194	0.266936	0.480566	1.08074	2.09951	1.84015	1.87583	2.04668	3.60321	1.38756	2.30769
CDIF630erm_02279		putative membrane protein	CDS	0.494305	0.0149341	0.0873694	338.691	256.47	287.179	247.954	360.643	373.435	472.374	385.701
CDIF630erm_02280		hypothetical protein	CDS	0.24505	0.229673	0.438333	117.8	173.683	182.52	164.767	195.373	167.874	219.295	174.57
CDIF630erm_02281		hypothetical protein	CDS	0.46812	0.0464228	0.17101	27.5588	46.8479	36.8414	39.469	58.8422	47.4915	59.9064	42.3529
CDIF630erm_02282	glnS	glutamine--tRNA ligase	CDS	0.0784934	0.778635	0.888975	976.626	830.501	815.648	870.423	999.677	1016.34	779.93	892.534
CDIF630erm_02283	dagK	diacylglycerol kinase	CDS	0.231899	0.189183	0.391911	169.916	174.301	165.806	175.83	205.905	209.282	183.52	206.742
CDIF630erm_02284		LUD domain protein	CDS	0.254838	0.171801	0.368994	184.025	147.624	140.81	152.248	185.054	185.004	183.399	191.9
CDIF630erm_02285		hypothetical protein	CDS	0.553273	0.103906	0.275719	37.5856	85.8741	84.3404	80.1247	110.35	105.497	114.866	91.9909
CDIF630erm_02286		hypothetical protein	CDS	0.351202	0.235058	0.443889	52.4157	46.6009	59.3833	51.1068	67.2421	45.3651	86.5114	68.1448
CDIF630erm_02287		hypothetical protein	CDS	0.704603	0.207707	0.413753	0.480328	9.59188	6.44054	4.0962	11.7258	12.5226	4.16268	5.42986
CDIF630erm_02288		transcriptional regulator, beta-lactams repressor	CDS	0.558401	0.0674461	0.215491	45.6912	41.2904	47.8823	33.4587	59.0554	52.7487	72.0325	64.0271
CDIF630erm_02289		putative integrase	CDS	0.768676	0.00765078	0.0601885	38.0059	63.0265	45.0454	58.9164	78.7547	90.8483	108.049	71.7647
CDIF630erm_02290		hypothetical protein	CDS	0.242122	0.400184	0.6079	11.5879	19.2661	21.2768	19.7536	26.3511	16.8938	22.4423	19.4118
CDIF630erm_02291		ABC-type transport system, ATP-binding protein	CDS	0.148526	0.422238	0.62784	948.347	640.804	781.529	726.214	845.878	771.974	920.194	894.615
CDIF630erm_02292		putative molybdopterin cofactor biosynthesis protein	CDS	0.0538063	0.737353	0.865714	81.8358	73.3182	84.3021	69.9799	80.6308	72.0643	81.5041	86.9683
CDIF630erm_02293		putative molybdopterin-guanine dinucleotide biosynthesis protein	CDS	-0.16149	0.466842	0.666812	17.7721	27.4171	25.4938	22.3568	23.3663	23.8639	16.892	19.095
CDIF630erm_02294		putative selenium-dependent hydroxylase accessory protein	CDS	0.250156	0.245868	0.456612	30.861	38.9439	38.9116	42.7612	44.8991	53.3394	39.8169	42.1719
CDIF630erm_02295	tlpB8	putative transposase	CDS	0.342242	0.0506165	0.181794	107.894	104.564	124.057	108.568	146.807	116.366	167.292	133.801
CDIF630erm_02296	xdhA1	xanthine dehydrogenase, molybdenum binding subunit	CDS	-0.0914013	0.610074	0.786832	55.5379	39.1497	35.653	37.5549	33.3013	40.8758	43.135	40.2262
CDIF630erm_02297	xdhB1	xanthine dehydrogenase, FAD-binding subunit	CDS	-0.335727	0.0981157	0.266809	6.78463	5.88686	5.94216	5.93375	4.05073	5.02087	4.70564	5.65611
CDIF630erm_02298	pbuX	putative xanthine permease	CDS	-0.0510515	0.823315	0.91006	12.8488	9.22138	9.27744	8.03927	8.61313	12.0501	9.41128	7.91855
CDIF630erm_02299		WEB family protein	CDS	0.333418	0.302553	0.519495	44.4903	35.7329	35.2696	32.0422	57.9468	35.7368	51.2191	40.905
CDIF630erm_02300	preA1	dihydropyrimidine dehydrogenase (NAD+)	CDS	-0.0906345	0.706237	0.847464	8.28565	4.98119	7.59064	5.62749	7.03548	5.07994	4.8263	7.82805
CDIF630erm_02301		putative adenosine-derivate deaminase	CDS	-0.590999	0.0537913	0.18813	5.76393	4.89886	4.98375	6.04859	1.87613	5.02087	2.95611	4.57014
CDIF630erm_02302	xdhA2	xanthine dehydrogenase, molybdenum binding subunit	CDS	-0.618746	0.0276994	0.125013	12.4885	11.1974	10.8492	8.53694	4.73296	8.9785	5.12794	9.18552
CDIF630erm_02303	xdhB2	xanthine dehydrogenase, FAD-binding subunit	CDS	-1.26326	0.00213387	0.0287419	1.20082	2.01718	1.45679	1.18675	0.682228	0.708829	0.241315	0.769231
CDIF630erm_02304	xdhC1	xanthine dehydrogenase iron-sulfur binding subunit	CDS	-1.24351	0.0325284	0.138448	2.10143	1.56434	0.766731	1.22503	0.341114	1.00417	0.241315	0.769231
CDIF630erm_02305		putative adenosine-derivate deaminase	CDS	-1.09318	0.0341875	0.141375	6.24426	6.0927	4.02534	6.35485	1.87613	3.66228	0.844602	4.20814
CDIF630erm_02306		dihydropyrimidinase	CDS	-1.48678	0.00332185	0.0370632	7.20491	6.25737	5.59714	7.23534	1.74821	3.2488	0.422301	3.8914
CDIF630erm_02307	ylmB	putative N-formyl-4-amino-5-aminomethyl-2-methylpyrimidine deformylase	CDS	-0.758497	0.120487	0.300356	5.70389	5.5987	4.33203	3.33055	2.60099	2.89439	1.08592	4.52489
CDIF630erm_02308	dpaL1	diaminopropionate ammonia-lyase	CDS	-0.794873	0.0285226	0.127067	7.26495	5.14586	4.67706	4.36417	3.32586	3.78042	1.93052	3.25792
CDIF630erm_02309		putative iron-sulfur flavoprotein	CDS	-0.348545	0.304248	0.52107	5.40368	3.04635	2.99025	3.71338	1.57765	3.2488	2.53381	4.47964
CDIF630erm_02310	xdhA3	xanthine dehydrogenase, molybdenum binding subunit	CDS	-0.649693	0.010107	0.0702125	38.9666	30.2577	24.497	28.6351	14.8385	25.1634	12.9103	25.0226
CDIF630erm_02311	xdhC2	xanthine dehydrogenase iron-sulfur binding subunit XdhC2	CDS	-0.713736	0.0635578	0.208071	8.40573	4.52836	5.52046	3.94307	2.00405	5.61156	1.50822	4.47964
CDIF630erm_02312		putative adenosine-derivate deaminase	CDS	-0.524158	0.0377755	0.150264	9.42643	9.18022	7.20727	5.09154	4.5624	6.08412	5.6709	5.15837
CDIF630erm_02313		putative xanthine / uracile permease	CDS	-0.318565	0.348096	0.561131	7.68524	4.69302	4.02534	4.17276	3.53906	5.49343	3.80071	3.61991
[truncated: 1,590 more rows]

## Sheet: Table S3
Table S3: RNA-seq pair-wise comparisons of C. difficile 630Δerm and 630Δerm perRWT at 60 minutes in response to ambient air. Related to Figure 3.
Locustag	Gene	Description	FeatureType	logFC	PValue	FDR	WT1-60	WT2-60	WT3-60	WT5-60	Δerm1-60	delt2-60	Δerm4-60	Δerm5-60
CDIF630erm_00001	dnaA	chromosomal replication initiator protein	CDS	-0.617694	0.166517	0.394364	26.8658	22.9354	126.44	99.728	67.4483	40.5112	47.0933	24.5372
CDIF630erm_00002	dnaN	DNA polymerase III subunit beta	CDS	-0.145838	0.709857	0.852969	19.7558	19.2004	64.266	62.5567	67.0783	32.0714	25.339	25.1139
CDIF630erm_00003		putative RNA-binding mediating protein	CDS	-0.788768	0.0741744	0.250784	1.73678	1.51736	2.09238	4.38199	0.924793	1.02301	1.81695	1.78261
CDIF630erm_00004	recF	DNA replication and repair protein RecF	CDS	-0.626586	0.112256	0.314423	13.4057	15.407	49.9183	39.7401	15.5982	16.1124	26.4194	18.298
CDIF630erm_00005	gyrB	DNA gyrase subunit B	CDS	-0.786997	0.0546375	0.211249	56.2824	50.9482	161.711	190.843	67.6949	58.2093	76.5081	63.8595
CDIF630erm_00006	gyrA	DNA gyrase subunit A	CDS	-0.513498	0.118799	0.324506	272.728	218.091	554.481	634.104	387.057	251.712	217.788	319.769
CDIF630erm_00007		putative spore protein	CDS	-0.0889072	0.769995	0.885386	10.5835	7.64515	5.8786	7.40405	6.78182	8.43984	7.16957	7.34017
CDIF630erm_00008		hypothetical protein	CDS	-0.158167	0.58956	0.778271	29.3081	26.3203	9.26626	27.2741	20.0372	18.1073	22.5399	22.1254
CDIF630erm_00009	rsbV	anti-sigma factor antagonist	CDS	0.114906	0.646372	0.81892	59.6474	59.2353	28.3966	43.971	61.6529	47.2119	38.5487	59.9797
CDIF630erm_00010	rsbW	serine-protein kinase RsbW	CDS	-0.25793	0.195667	0.430707	40.1087	31.0475	40.7516	41.2511	40.8142	31.3553	25.2408	30.6714
CDIF630erm_00011	sigB	RNA polymerase sigma-B factor (sigma-37)	CDS	-0.131363	0.528915	0.734588	113.053	92.909	78.3149	99.0481	122.504	72.8384	66.0975	88.6588
CDIF630erm_00021	niaR	transcription repressor NiaR	CDS	0.834891	0.00419169	0.0472949	129.607	170.528	62.3729	102.826	256.538	202.607	189.797	181.564
CDIF630erm_00022	mscS	small-conductance mechanosensitive channel	CDS	0.882422	0.000409104	0.0109751	130.095	131.135	100.534	66.8631	198.337	218.157	194.217	179.677
CDIF630erm_00024	serS1	serine--tRNA ligase	CDS	-0.25051	0.140527	0.3597	789.256	799.647	714.499	762.693	705.617	630.123	583.289	658.361
CDIF630erm_00025	tadA	tRNA-specific adenosine deaminase	CDS	0.583291	0.266671	0.51112	34.8983	34.9576	5.28077	8.46177	13.8102	21.5344	60.2047	30.3569
CDIF630erm_00030	dnaX	DNA polymerase III subunit gamma / tau	CDS	0.896155	0.00118339	0.0216634	74.9527	69.9152	86.4851	70.3385	89.2734	136.316	224.761	110.994
CDIF630erm_00031	ybaB	nucleoid-associated protein YbaB	CDS	0.718761	0.00411308	0.0468237	73.9758	55.2085	72.1374	84.1644	170.532	97.6975	93.2535	108.372
CDIF630erm_00032	recR	recombination protein RecR	CDS	0.493563	0.0414315	0.178836	184.587	137.904	202.164	230.357	388.167	219.947	197.31	257.535
CDIF630erm_00033		hypothetical protein	CDS	0.42303	0.309496	0.559431	9.38944	4.90223	4.48368	1.81324	9.5562	4.3478	4.71424	9.28008
CDIF630erm_00034	ugtP1	processive diacylglycerol beta-glucosyltransferase	CDS	0.375664	0.0811812	0.262413	382.091	354.07	246.602	219.402	457.156	387.568	373.161	342.052
CDIF630erm_00081		hypothetical protein	CDS	-0.968684	0.0424508	0.18019	3.09363	1.1672	6.67569	10.1239	3.57587	1.38106	2.79908	2.88364
CDIF630erm_00082		hypothetical protein	CDS	-0.340623	0.636805	0.812199	0.108548	0.17508	0.0996372	0.453309	0.369917	0.102301	0.196427	0
CDIF630erm_00083	pycA	pyruvate carboxylase	CDS	-0.315393	0.295726	0.544057	165.536	123.373	324.12	292.384	171.518	145.626	206.101	204.162
CDIF630erm_00084	fusA1	elongation factor G (EF-g)	CDS	-0.892559	0.0043495	0.0478994	265.401	244.178	373.141	403.899	273.924	150.076	84.0215	185.025
CDIF630erm_00085	ctsR	transcriptional regulator CtsR	CDS	-0.208144	0.61551	0.794639	1141.66	916.542	205.153	364.989	470.412	457.49	437.54	910.129
CDIF630erm_00086	mcsA	protein-arginine kinase activator protein	CDS	-0.367831	0.34063	0.587586	2936.67	2675.51	599.916	1194.32	1034.54	1103.37	1306.19	2295.74
CDIF630erm_00087	mcsB	protein-arginine kinase	CDS	-0.31666	0.472507	0.69001	7299.78	8487.22	1378.98	2572.45	2702.25	3520.79	3214.18	6411.59
CDIF630erm_00088	clpC	class III stress response-related ATPase, AAA+ superfamily	CDS	-0.102944	0.776897	0.889441	16578.2	17840.9	4306.72	6730.06	9587.21	9660.44	8231.16	14846.9
CDIF630erm_00089	radA	DNA repair protein	CDS	-0.447988	0.0332622	0.160394	262.959	349.284	278.088	242.898	177.622	180.919	261.1	211.082
CDIF630erm_00090	disA	DNA integrity scanning protein DisA	CDS	-0.244488	0.413861	0.642272	79.4575	91.1582	54.103	51.2239	35.1421	50.0764	87.8027	59.9797
CDIF630erm_00091		putative membrane protein	CDS	0.0969994	0.583441	0.774731	285.7	225.503	278.586	274.857	360.484	269.512	240.573	268.126
CDIF630erm_00092		putative membrane protein	CDS	0.472861	0.0277042	0.144691	70.2851	63.9041	89.3746	69.0541	90.6914	94.7308	136.566	83.9926
CDIF630erm_00093		transcriptional regulator, AraC family	CDS	0.476447	0.307313	0.557733	24.4777	28.1295	6.37678	11.1061	19.7289	31.9691	20.3793	25.9003
CDIF630erm_00094	exgA	putative beta-glucosidase	CDS	0.939943	0.0969144	0.290873	0.217097	0.23344	0.298912	0.528861	0.43157	0.255753	1.17856	0.524298
CDIF630erm_00095		xylan 1,4-beta-xylosidase	CDS	0.530076	0.175312	0.406082	0.976936	1.28392	0.797098	0.679964	1.35636	0.869559	2.35712	0.891307
CDIF630erm_00096		putative xylose transporter, sodium:galactoside symporter family	CDS	-0.0302061	0.909883	0.954579	3.96202	4.55207	6.67569	4.6842	3.02099	5.78001	5.99101	4.50896
CDIF630erm_00097		transcriptional regulator with putative sugar-binding domain	CDS	-0.313334	0.321356	0.570805	4.34194	6.41959	3.28803	5.89302	2.34281	2.65983	6.13833	4.9284
CDIF630erm_00098	acoA	acetoin dehydrogenase E1 component (TPP-dependent alpha subunit)	CDS	-0.260235	0.508391	0.721744	6.89283	9.86282	11.5579	10.5017	3.69917	5.47311	10.4597	12.6356
CDIF630erm_00099	acoB	acetoin dehydrogenase E1 component (TPP-dependent beta subunit)	CDS	-0.321699	0.407674	0.637012	9.71509	10.7966	9.26626	8.15957	4.68562	5.72886	10.116	9.80437
CDIF630erm_00100	acoC	acetoin dehydrogenase E2 component (dihydrolipoamide acetyltransferase)	CDS	-0.117542	0.668922	0.831921	34.6812	38.5175	31.585	32.2605	24.6612	26.0868	38.205	37.3825
CDIF630erm_00101	acoL	acetoin dehydrogenase E3 component (dihydrolipoamide dehydrogenase)	CDS	0.00615486	0.978691	0.989167	48.5212	35.5995	25.806	47.2197	41.4307	36.0611	35.0621	45.4042
CDIF630erm_00102		transcription antiterminator, PTS operon regulator	CDS	0.251216	0.321309	0.570805	6.02444	6.71139	5.8786	3.32427	6.22694	5.01275	7.31689	7.60232
CDIF630erm_00103		PTS system, galactitol-type IIA component	CDS	0.669396	0.148576	0.369419	0.597017	0.525239	0.498186	0.528861	1.23306	0.818409	0.540173	0.891307
CDIF630erm_00104		PTS system, galactitol-type IIB component	CDS	-0.431286	0.357939	0.599054	1.51968	0.758679	2.29166	0.98217	1.60298	0.664957	0.540173	1.25832
CDIF630erm_00105		PTS system, galactitol-type IIC component	CDS	-0.669054	0.0472984	0.193951	2.22524	0.992118	1.99274	1.73769	0.924793	1.43221	1.03124	0.943737
CDIF630erm_00106		hypothetical protein	CDS	-0.212984	0.68003	0.838269	0.325645	0.2918	0.597823	0.453309	0.308264	0.306903	0.343746	0.419438
CDIF630erm_00107		putative sugar-phosphate aldolase	CDS	0.497936	0.286469	0.53506	0.705565	1.22556	1.5942	2.3421	4.06909	1.68797	1.4732	0.996166
CDIF630erm_00108		putative lipoate-protein ligase	CDS	0.588905	0.0539342	0.209433	193.922	186.985	88.8764	90.133	299.017	236.776	118.101	188.747
CDIF630erm_00109	ispD	2-C-methyl-D-erythritol 4-phosphate cytidylyltransferase	CDS	1.04227	0.000192381	0.00792381	50.9092	48.322	35.1719	44.651	121.395	88.8485	57.8476	100.98
CDIF630erm_00110	ispF	2-C-methyl-D-erythritol 2,4-cyclodiphosphate synthase	CDS	0.985397	0.00157772	0.0252717	72.7275	59.1769	35.8694	66.8631	146.611	119.692	72.776	125.884
CDIF630erm_00112	proS1	proline--tRNA ligase	CDS	0.962656	6.89143e-05	0.0045951	405.049	359.264	300.805	372.167	632.435	602.195	707.676	858.958
CDIF630erm_00113	proS2	proline--tRNA ligase	CDS	0.359859	0.0596275	0.222164	366.405	301.954	395.161	427.395	492.052	350.279	504.718	566.19
CDIF630erm_00114	gltX	glutamate--tRNA ligase	CDS	0.4025	0.0391324	0.174946	259.105	205.018	345.94	297.749	399.141	354.78	368.447	341.79
CDIF630erm_00115		hypothetical protein	CDS	0.706999	0.0602009	0.223141	15.5224	14.0647	3.38767	6.11967	16.5846	15.7544	13.6025	18.4553
CDIF630erm_00116	cysS	cysteine--tRNA ligase	CDS	0.153548	0.380161	0.614977	4099.61	4266.63	3907.77	3853.88	5150.98	4609.17	3543.29	4635.69
CDIF630erm_00117	mrnC	mini-ribonuclease 3	CDS	-0.0622642	0.845249	0.923297	818.021	874.465	478.458	1506.42	1223.69	668.026	524.606	1105.85
CDIF630erm_00118	thyX	thymidylate synthase (FAD)	CDS	-0.3957	0.0762454	0.253774	387.952	390.369	522.099	558.855	304.874	286.596	379.201	442.508
CDIF630erm_00119		putative tRNA / rRNA methyltransferase, TrmH family, group3	CDS	-0.482909	0.11168	0.314137	260.516	256.608	376.23	412.134	185.144	190.843	236.989	321.028
CDIF630erm_00120		uncharacterized protein, YacP-like	CDS	-0.407176	0.198415	0.433817	409.445	436.532	502.57	628.362	314.553	303.988	357.84	514.336
CDIF630erm_00121	sigH	RNA polymerase factor sigma-70	CDS	-0.526987	0.117368	0.322538	485.103	462.502	615.459	697.643	308.388	323.016	395.112	542.334
CDIF630erm_00122	tuf1	elongation factor EFTu / EF1A	CDS	-0.355033	0.344619	0.590212	232.022	152.728	140.09	334.089	159.496	97.5441	171.382	243.169
CDIF630erm_00123	rpmG	50S ribosomal protein L33	CDS	-0.486121	0.215243	0.456437	40.4886	38.9844	188.215	119.598	84.9577	62.199	62.9056	66.114
CDIF630erm_00124	secE	preprotein translocase SecE subunit	CDS	-0.327664	0.446647	0.667149	87.0559	74.6423	436.411	294.878	241.186	170.843	136.124	163.057
CDIF630erm_00125	nusG	transcription antitermination protein	CDS	-0.423258	0.310099	0.559713	202.443	174.671	881.59	774.101	506.294	345.113	287.863	376.394
CDIF630erm_00126	rplK	50S ribosomal protein L11	CDS	-0.235454	0.562329	0.760323	244.994	240.56	876.708	1120.43	798.713	475.035	359.117	475.748
CDIF630erm_00127	rplA	50S ribosomal protein L1	CDS	-0.551503	0.239322	0.481793	365.591	357.746	1996.93	1899.89	1201.8	735.954	523.821	690.553
CDIF630erm_00129	rplJ	50S ribosomal protein L10	CDS	0.0670483	0.905802	0.951923	217.206	193.93	625.722	1147.1	1360	373.45	156.798	397.47
CDIF630erm_00130	rplL	50S ribosomal protein L7 / L12	CDS	-0.193657	0.723154	0.861161	186.92	149.518	505.161	844.591	839.466	211.252	99.3918	324.174
CDIF630erm_00131		NADP-dependent 7-alpha-hydroxysteroid dehydrogenase	CDS	-0.230932	0.404294	0.633177	6243.98	7314.6	3824.58	6414.25	7554.82	4501.2	2970.02	5251.53
CDIF630erm_00132	rpoB	DNA-directed RNA polymerase subunit beta	CDS	0.597127	0.0408806	0.177602	1255.2	1254.45	1166.45	1023.42	1082.99	1923.46	2066.36	2036.16
CDIF630erm_00133	rpoC	DNA-directed RNA polymerase subunit beta'	CDS	0.160031	0.611746	0.791256	1321.42	1371.57	2515.84	1966.46	1506.98	1931.03	2578.93	1999.83
CDIF630erm_00134	rpsL	30S ribosomal protein S12	CDS	-0.546019	0.258485	0.504046	34.7355	27.8377	217.608	123.3	78.6691	57.442	82.5974	57.2534
CDIF630erm_00135	rpsG	30S ribosomal protein S7	CDS	-0.458825	0.323757	0.572519	57.0965	40.1516	234.048	245.014	161.222	72.9918	94.0392	90.8084
CDIF630erm_00136	fusA2	elongation factor G (EF-g)	CDS	-0.839055	0.161836	0.388268	813.788	751.559	7701.26	5430.19	3353.05	1706.28	1668.2	1487.85
CDIF630erm_00137	tuf2	elongation factor EFTu / EF1A	CDS	-0.596812	0.213936	0.455009	23.3922	19.7256	97.6445	118.087	67.8182	30.1277	37.0264	35.9668
CDIF630erm_00138	rpsJ	30S ribosomal protein S10	CDS	-1.45517	0.0144754	0.0988169	50.6921	43.3614	312.263	141.508	27.5588	45.4217	93.5482	32.9784
CDIF630erm_00139	rplC	50S ribosomal protein L3	CDS	-1.60384	0.00699696	0.0642074	131.235	111.467	778.765	515.337	81.3202	111.355	215.333	97.3622
CDIF630erm_00140	rplD	50S ribosomal protein L4	CDS	-1.41889	0.0122173	0.0901779	55.1969	52.1154	232.753	216.682	32.4911	43.478	90.4544	41.5768
CDIF630erm_00141	rplW	50S ribosomal protein L23	CDS	-1.21291	0.0245719	0.136131	29.3081	26.5538	96.8474	111.136	19.4207	20.5625	50.187	23.4361
CDIF630erm_00142	rplB	50S ribosomal protein L2	CDS	-1.38377	0.02251	0.129297	172.375	198.54	953.13	802.735	152.591	187.978	337.215	136.999
CDIF630erm_00143	rpsS	30S ribosomal protein S19	CDS	-1.55689	0.0163249	0.106886	63.718	59.4687	377.027	258.991	46.1164	57.9536	109.852	43.8838
CDIF630erm_00144	rplV	50S ribosomal protein L22	CDS	-1.66657	0.0135991	0.0952953	44.9391	56.2589	307.68	221.668	34.1557	49.3091	82.0081	32.9259
CDIF630erm_00145	rpsC	30S ribosomal protein S3	CDS	-1.69448	0.013222	0.0938437	63.338	57.5429	353.114	265.639	29.4701	49.0022	110.539	39.2699
CDIF630erm_00146	rplP	50S ribosomal protein L16	CDS	-1.89967	0.00759175	0.0669267	22.7409	16.9827	129.429	101.995	15.5365	13.0945	33.147	10.6957
CDIF630erm_00147	rpmC	50S ribosomal protein L29	CDS	-1.76628	0.00714875	0.065027	16.0652	12.8975	63.0704	64.9743	6.35025	9.00249	20.5266	10.0665
CDIF630erm_00148	rpsQ	30S ribosomal protein S17	CDS	-1.83634	0.0117295	0.0882341	38.5347	44.762	295.424	227.032	36.1902	40.8693	62.8074	29.5704
CDIF630erm_00149	rplN	50S ribosomal protein L14	CDS	-1.82947	0.00856535	0.071973	26.1059	24.5112	136.104	156.618	19.174	18.2096	39.3835	19.6612
CDIF630erm_00150	rplX	50S ribosomal protein L24	CDS	-1.48906	0.0329246	0.159856	29.5795	31.8645	180.343	177.773	32.5527	34.7312	58.486	23.4886
CDIF630erm_00151	rplE	50S ribosomal protein L5	CDS	-1.74998	0.00752477	0.0664997	34.3556	28.9465	149.157	163.267	21.8251	22.4551	43.6558	23.5934
CDIF630erm_00152	rpsZ	30S ribosomal protein S14 type Z	CDS	-1.64914	0.00844908	0.0714983	10.5292	11.0884	50.1175	39.2868	9.6795	8.74674	10.4597	6.34401
CDIF630erm_00153	rpsH	30S ribosomal protein S8	CDS	-1.58582	0.0139906	0.0969079	32.0218	35.7163	141.385	195.603	33.1693	26.5983	48.2227	26.6868
CDIF630erm_00154	rplF	50S ribosomal protein L6	CDS	-1.72565	0.00928323	0.076275	72.4561	70.1486	421.266	345.271	56.9056	67.1095	93.6955	56.9912
CDIF630erm_00155	rplR	50S ribosomal protein L18	CDS	-1.69038	0.00801544	0.0688024	49.4438	52.1738	206.947	305.077	49.5073	33.6059	66.8341	40.0564
CDIF630erm_00156	rpsE	30S ribosomal protein S5	CDS	-1.72406	0.00470003	0.0501896	54.0571	47.1548	245.008	240.632	47.0412	37.5956	58.0932	34.761
CDIF630erm_00157	rpmD	50S ribosomal protein L30	CDS	-1.55091	0.00633079	0.0601352	28.8196	22.8771	112.192	116.198	22.9349	19.5907	34.1782	18.7174
CDIF630erm_00158	rplO	50S ribosomal protein L15	CDS	-1.18685	0.0392434	0.175059	58.0734	53.1659	334.084	235.645	96.6717	73.9125	80.8295	47.5014
CDIF630erm_00159	secY	preprotein translocase SecY subunit	CDS	-1.05947	0.0516928	0.20337	151.968	154.187	478.358	290.647	81.6284	138.72	217.002	78.2777
CDIF630erm_00160	adk	adenylate kinase	CDS	-0.914233	0.0825611	0.265676	65.4005	70.9073	168.188	131.082	33.7241	60.1019	102.633	34.4464
CDIF630erm_00161	map1	methionine aminopeptidase	CDS	-0.895025	0.078846	0.257938	71.4249	73.1833	179.646	195.603	61.4063	60.9203	109.852	47.1868
CDIF630erm_00162		ribosomal protein L14E / L6E / L27E-like	CDS	-0.851687	0.117545	0.322687	23.8264	24.8613	95.0539	48.8063	30.2099	25.0638	34.8657	16.3057
CDIF630erm_00163	infA	translation initiation factor IF-1	CDS	-1.30756	0.0408861	0.177602	11.9946	8.34547	43.1429	62.4811	18.1876	8.03063	13.799	10.7481
CDIF630erm_00164	rpmJ	50S ribosomal protein L36	CDS	-1.14252	0.0488881	0.198204	3.69065	3.73503	14.3478	15.337	5.67207	2.50638	5.10709	3.35551
CDIF630erm_00165	rpsM	30S ribosomal protein S13	CDS	0.0742724	0.828825	0.913899	133.895	100.846	135.507	252.72	146.98	132.838	140.691	235.305
CDIF630erm_00166	rpsK	30S ribosomal protein S11	CDS	-0.249254	0.51951	0.729286	197.233	165.45	515.922	465.473	252.592	241.328	270.823	365.803
CDIF630erm_00167	rpsD	30S ribosomal protein S4	CDS	-0.10613	0.780292	0.89077	795.498	905.162	2505.08	2272.51	1752.48	1457.64	1290.82	1517.58
CDIF630erm_00168	rpoA	DNA-directed RNA polymerase subunit alpha	CDS	-0.30121	0.464113	0.683595	361.684	306.098	1411.76	1048.88	704.138	533.909	601.36	699.204
CDIF630erm_00169	rplQ	50S ribosomal protein L17	CDS	-0.599493	0.209114	0.447394	94.0573	76.9767	525.686	304.095	222.998	124.858	145.405	166.937
CDIF630erm_00170	ecfA1	energy-coupling factor transporter ATP-binding protein EcfA1	CDS	0.604543	0.0117547	0.0882341	33.3787	29.5301	20.326	25.3098	25.8326	40.8693	51.0709	47.449
CDIF630erm_00171	ecfA2	energy-coupling factor transporter ATP-binding protein EcfA2	CDS	0.389925	0.0951925	0.287578	26.4858	20.9512	29.6919	18.5101	18.8041	33.2478	42.7228	30.4093
CDIF630erm_00172	ecfT	energy-coupling factor transporter transmembrane protein EcfT	CDS	0.450614	0.0104401	0.0825886	39.8373	31.7478	44.1393	37.4736	45.9314	59.9996	55.0485	48.2879
CDIF630erm_00173	truA1	transfer RNA pseudouridine synthase A	CDS	0.45896	0.0193735	0.118017	62.6325	67.1722	96.4488	73.6628	113.811	119.232	93.008	86.0373
CDIF630erm_00174	rplM	50S ribosomal protein L13	CDS	0.240861	0.485818	0.701455	244.777	217.741	355.007	632.064	677.565	312.683	330.046	392.594
CDIF630erm_00175	rpsI	30S ribosomal protein S9	CDS	0.0860586	0.815165	0.910305	117.612	84.2717	270.415	294.122	346.181	168.132	143.49	155.507
CDIF630erm_00176	cwlD	germination-specific N-acetylmuramoyl-L-alanine amidase, autolysin	CDS	0.259932	0.301158	0.550901	11.8861	9.4543	6.67569	8.68843	16.4613	9.514	7.66064	10.5384
CDIF630erm_00203	aspC	aspartate aminotransferase	CDS	0.275086	0.226579	0.467781	282.932	251.94	400.243	308.477	279.411	360.765	532.12	332.353
CDIF630erm_00204	nrdD	anaerobic ribonucleoside triphosphate reductase	CDS	0.298076	0.376224	0.612751	533.679	579.514	348.332	386.748	238.597	411.557	1109.32	513.078
CDIF630erm_00205	nrdG	anaerobic ribonucleoside-triphosphate reductase-activating protein	CDS	0.161179	0.342612	0.588939	320.435	312.809	259.156	380.326	401.545	301.225	374.635	345.827
CDIF630erm_00225	ybbP	putative diadenylate cyclase-like protein YbbP	CDS	-0.0186963	0.906556	0.951923	114.953	103.939	101.431	83.2578	105.858	99.4366	102.535	90.5987
CDIF630erm_00226		putative exported protein	CDS	-0.0325359	0.857204	0.931151	289.119	277.793	236.439	265.866	316.773	282.914	202.025	243.746
CDIF630erm_00227	ptb1	phosphate butyryltransferase	CDS	-1.17118	2.47726e-05	0.002469	213.406	249.08	233.649	243.2	88.9651	90.3318	119.82	117.967
CDIF630erm_00228	buk	butyrate kinase	CDS	-1.32716	7.46299e-05	0.0045951	212.755	212.897	257.164	237.761	71.1474	75.9074	115.597	104.178
CDIF630erm_00229		putative ATP / GTP-binding protein	CDS	-1.4665	2.34204e-05	0.002469	144.587	153.895	270.515	218.42	64.3656	65.0123	77.4412	78.0156
CDIF630erm_00230	vorC1	3-methyl-2-oxobutanoate dehydrogenase (ferredoxin), gamma subunit (ferredoxin)	CDS	-1.10872	0.000925479	0.0184033	70.5565	117.303	159.32	160.32	78.4841	62.9663	40.6603	53.1638
CDIF630erm_00231	vorB1	3-methyl-2-oxobutanoate dehydrogenase (ferredoxin), beta subunit	CDS	-1.44881	0.000151929	0.00707951	406.026	572.686	1165.56	984.739	336.81	285.471	239.739	284.117
CDIF630erm_00232	vorA1	3-methyl-2-oxobutanoate dehydrogenase (ferredoxin), alpha subunit	CDS	-1.15752	0.000838966	0.0172012	525.863	729.674	1043.1	1227.86	573.742	357.338	268.22	381.532
CDIF630erm_00233	vorA'1	3-methyl-2-oxobutanoate dehydrogenase (ferredoxin), alpha subunit N-terminal region	CDS	-1.2494	0.000497294	0.0123909	487.383	688.822	1137.16	1105.17	541.497	308.029	251.377	336.966
CDIF630erm_00234	glmM	phosphoglucosamine mutase	CDS	0.556763	0.0549725	0.211632	137.857	142.223	187.119	153.294	139.829	188.694	419.076	164.944
CDIF630erm_00236	glmS	glucosamine--fructose-6-phosphate aminotransferase	CDS	0.223164	0.246851	0.489542	1218.84	1264.43	1541.49	1839.6	1787.81	1501.32	2084.33	1471.86
CDIF630erm_00237		thiosulfate sulfurtransferase	CDS	0.603875	0.00874628	0.0731507	52.2118	47.68	38.8585	28.2563	54.1929	71.2527	64.6243	63.9119
CDIF630erm_00238		putative exported protein	CDS	0.444995	0.201136	0.436849	81.7913	71.8994	23.2155	42.3089	64.1807	74.6798	59.861	100.193
CDIF630erm_00239	murA	UDP-N-acetylglucosamine 1-carboxyvinyltransferase	CDS	0.258467	0.259858	0.505075	1039.95	1138.78	600.215	1024.55	1199.52	1077.49	903.12	1369.83
CDIF630erm_00240	spoIID	stage II sporulation protein D	CDS	0.33874	0.389251	0.623011	256.174	267.58	98.1427	91.0396	104.44	185.063	355.434	257.011
CDIF630erm_00241		putative cell wall endopeptidase	CDS	0.208344	0.484985	0.700984	74.4643	61.5697	28.297	58.0991	51.5418	40.102	94.0392	71.5667
CDIF630erm_00243	mreB1	rod shape-determining protein MreB	CDS	0.252421	0.350682	0.595558	160.597	123.314	72.6355	154.503	183.972	133.554	115.843	175.64
CDIF630erm_00244	fabZ	(3R)-hydroxymyristoyl-[acyl-carrier-protein] dehydratase	CDS	0.242014	0.252974	0.498051	145.672	119.696	118.17	137.579	185.822	146.955	118.445	165.154
CDIF630erm_00245		putative sporulation protein yyac	CDS	-0.0647377	0.825807	0.913899	2.22524	2.80128	6.87497	3.85313	4.37736	3.58054	4.12496	2.72635
CDIF630erm_00247	metK	S-adenosylmethionine synthetase	CDS	0.548689	0.0410348	0.177818	455.578	431.338	449.762	555.908	1036.57	627.208	390.84	713.832
CDIF630erm_00248		putative membrane protein	CDS	-3.20753	1.77565e-07	7.96379e-05	24.532	23.2272	59.5831	43.0644	5.48711	3.88744	1.86605	5.03326
CDIF630erm_00249	yrrC	ATP-dependent RecD-like DNA helicase	CDS	0.413406	0.0564349	0.215873	38.9689	28.538	34.0759	23.6476	27.9288	46.8539	42.0844	49.9132
CDIF630erm_00250		putative phosphoribosyl transferase	CDS	0.708881	0.0104372	0.0825886	11.0177	14.4733	10.7608	6.34633	21.2702	18.2607	11.5892	18.665
CDIF630erm_00251		transcription antiterminator, PTS operon regulator	CDS	0.0575159	0.8635	0.934048	17.2049	11.6136	6.37678	4.15533	11.714	7.97948	11.5892	9.96166
CDIF630erm_00252		PTS system, lactose / cellobiose-family IIA component	CDS	-1.07013	0.141186	0.3597	0.325645	0.0583599	0.797098	0.755515	0.0616529	0.306903	0.14732	0.314579
CDIF630erm_00253		PTS system, lactose / cellobiose-family IIB component	CDS	-1.11278	0.0777424	0.256143	0.37992	0.23344	1.79347	2.26655	0.184959	0.869559	0.638386	0.314579
CDIF630erm_00254		PTS system, lactose / cellobiose-family IIC component	CDS	-0.796949	0.0752652	0.251679	2.44234	1.7508	10.8605	4.53309	2.89769	3.12018	2.11159	2.88364
CDIF630erm_00255		uncharacterized protein, selenoprotein B-like	CDS	0.0779992	0.864039	0.934302	0.271371	0.758679	1.29528	1.35993	1.41802	0.613806	0.540173	1.20589
CDIF630erm_00256		putative nucleophile aminohydrolase	CDS	0.526193	0.0619395	0.226312	1.84532	1.69244	1.19565	2.3421	3.1443	2.71098	1.81695	2.62149
CDIF630erm_00257		peptidase M20A, peptidase V-related	CDS	-0.0527894	0.848857	0.924786	4.12484	3.26815	3.28803	3.47537	4.1924	1.99487	3.683	3.82738
CDIF630erm_00258	cutC	copper homeostasis protein	CDS	0.16941	0.472868	0.690256	6.9471	5.01895	3.88585	4.45754	5.79537	5.88231	5.00888	6.29158
CDIF630erm_00259		putative RNA-binding protein	CDS	-0.634456	0.0155719	0.104432	3491.95	2766.49	2752.28	2758.08	2761.19	1611.19	1292.19	1916.78
CDIF630erm_00260	secA1	protein translocase subunit SecA1	CDS	0.0908789	0.751927	0.876516	422.416	382.549	391.774	384.557	266.094	363.578	522.249	532.163
CDIF630erm_00262	prfB	peptide chain release factor 2 (RF-2)	CDS	0.0720683	0.749567	0.874617	250.259	227.662	275.896	317.845	264.121	244.193	278.336	339.85
CDIF630erm_00263		putative S1 RNA-binding domain-containing protein	CDS	-0.340075	0.343817	0.589756	23.4465	21.0096	46.3313	53.0372	21.2702	26.496	39.9728	25.6382
CDIF630erm_00264		putative metal-dependent hydrolase	CDS	0.195546	0.370333	0.609168	61.0043	62.6785	96.2496	110.154	114.243	89.6669	81.6152	92.3289
CDIF630erm_00266	ribU	riboflavin transporter	CDS	-0.0339075	0.875178	0.939136	3436.97	2587.68	4138.43	4012.92	4193.51	3298.03	2573.97	3781.13
CDIF630erm_00267		uncharacterized protein	CDS	-0.113924	0.681992	0.838912	272.945	254.041	134.909	135.539	126.635	169.769	191.467	249.199
CDIF630erm_00268	tsaE	tRNA threonylcarbamoyladenosine biosynthesis protein TsaE	CDS	-0.164122	0.607867	0.789655	176.825	208.52	66.458	152.765	84.7111	138.311	129.15	187.594
CDIF630erm_00269	tsaB	tRNA threonylcarbamoyladenosine biosynthesis protein TsaB	CDS	-0.0940863	0.655348	0.824417	374.764	443.36	285.66	281.354	230.089	347.619	323.269	396.789
CDIF630erm_00270	rimI	putative alanine acetyltransferase, ribosomal family	CDS	-0.210368	0.42979	0.652321	97.7479	82.8127	48.7226	62.33	44.3901	59.2835	64.477	84.045
CDIF630erm_00271	tsaD	tRNA N6-adenosine threonylcarbamoyltransferase	CDS	-0.0536763	0.768729	0.885386	499.052	500.436	383.504	507.177	432.988	418.974	408.715	560.527
CDIF630erm_00272	hpdB	4-hydroxyphenylacetate decarboxylase large subunit	CDS	-0.371691	0.0984668	0.293959	126.35	157.572	153.342	173.995	96.6717	113.35	140.396	121.952
CDIF630erm_00273	hpdC	4-hydroxyphenylacetate decarboxylase small subunit	CDS	-0.619969	0.0148916	0.101387	9.38944	8.22875	9.16663	13.2215	6.59686	6.49612	5.05798	7.86447
CDIF630erm_00274	hpdA	4-hydroxyphenylacetate decarboxylase activating subunit	CDS	-0.107734	0.545356	0.747416	66.2689	71.0824	80.8058	79.7824	67.6332	69.0021	73.2671	66.5334
CDIF630erm_00275		putative membrane-membrane-associated CAAX amino terminal protease	CDS	0.186848	0.236171	0.478525	50.8007	48.7305	58.2878	52.9616	62.9476	52.2247	67.1288	57.5679
CDIF630erm_00278		putative enzyme, glyoxalase family	CDS	-0.175104	0.653579	0.823483	35.5496	28.0711	10.4619	45.6331	40.7526	24.2454	11.4418	29.8326
CDIF630erm_00279		two-component response regulator	CDS	-0.0309287	0.962042	0.979239	1.03121	0.466879	0.199274	0	0.369917	0.511505	0.343746	0.576728
CDIF630erm_00280		ABC-type transport system, multidrug-family	CDS	0.0895665	0.772893	0.887405	2.76799	2.3344	2.39129	1.58658	1.10975	2.96673	2.84819	2.72635
CDIF630erm_00281		putative radical SAM-family protein	CDS	-0.0950134	0.716513	0.856883	5.21033	4.26027	3.28803	4.23089	3.45256	3.17133	5.25441	4.08953
CDIF630erm_00282		peptide maturation system protein	CDS	0.336948	0.391679	0.624855	7.70694	8.34547	2.49093	1.58658	5.61041	6.18921	6.97314	7.02559
CDIF630erm_00283		peptide maturation system acyl carrier-related protein	CDS	0.697943	0.136781	0.355116	4.07057	3.32651	1.19565	1.13327	3.57587	5.0639	1.81695	5.71485
CDIF630erm_00284		uncharacterized protein	CDS	0.361375	0.154141	0.377257	9.33517	7.47007	6.07787	5.66637	12.084	7.16107	9.5758	8.02176
CDIF630erm_00285		putative membrane protein	CDS	-0.939768	0.0369014	0.169433	5.59025	2.21768	1.79347	2.56875	1.1714	1.38106	1.12945	2.72635
CDIF630erm_00286		putative amino acid transporter	CDS	0.204847	0.517465	0.727818	2.22524	3.91011	2.29166	1.58658	4.3157	2.30177	2.99551	2.04476
CDIF630erm_00287		putative peptidase, M20D family	CDS	-0.127055	0.731081	0.865715	2.55089	0.641959	1.19565	1.35993	0.986446	1.22761	1.62052	1.46803
CDIF630erm_00288		transcriptional regulator, sigma-54-dependent	CDS	-0.260021	0.500568	0.715838	27.1371	27.3124	9.16663	6.42188	9.43289	13.606	21.4105	14.2609
CDIF630erm_00289		putative cyclic nucleotide-binding protein	CDS	0.744574	0.174488	0.404983	17.2049	15.6405	1.79347	1.88879	9.12463	20.6648	15.665	16.5154
CDIF630erm_00290		putative drug / sodium antiporter, MatE family	CDS	0.00424646	0.986546	0.991798	33.7586	31.9229	68.6501	42.9888	36.6218	40.1532	67.4725	33.2929
CDIF630erm_00291		ABC-type transport system, ATP-binding protein	CDS	0.152733	0.593481	0.780576	49.9866	51.6485	54.9001	48.0508	28.4836	49.9229	107.396	41.5244
CDIF630erm_00292	rex	transcriptional regulator, redox-sensing repressor Rex	CDS	-0.23649	0.280091	0.526711	1735.15	1681.35	1259.71	1557.57	1759.02	1070.94	1044.2	1417.23
CDIF630erm_00293		uncharacterized protein, FmdE-family	CDS	-0.0517875	0.889292	0.946682	19.9729	14.7651	3.4873	6.72409	9.61785	9.36055	14.0445	10.6957
CDIF630erm_00294	fdxA	ferredoxin	CDS	-0.86582	0.0136781	0.0952953	604.398	431.747	836.056	397.023	383.358	136.93	333.041	391.808
CDIF630erm_00295	capA	capsule biosynthesis protein CapA	CDS	0.311282	0.194896	0.429658	150.991	133.294	96.1499	129.344	225.526	157.953	100.227	149.058
CDIF630erm_00296		putative CO dehydrogenase (NAD), catalytic subunit	CDS	-0.356256	0.159863	0.385954	19341.6	21993.5	10332.7	13191.6	8372.46	12113.3	14884.8	15297
CDIF630erm_00297		putative CO dehydrogenase (NAD), electron transport subunit	CDS	-0.565993	0.0246437	0.136131	4198.66	5050.82	3106.39	4366.2	2296.88	2916.4	2560.96	3521.4
CDIF630erm_00298		putative CO dehydrogenase (NAD), NADH dehydrogenase subunit	CDS	-0.349501	0.127736	0.339243	12711	14817.1	8576.28	11044.4	7101.55	9138.35	9232.69	11532.4
CDIF630erm_00299	cfa	cyclopropane-fatty-acyl-phospholipid synthase	CDS	0.0674516	0.770024	0.885386	599.188	696.117	837.949	1023.72	1156.92	787.616	624.98	738.526
CDIF630erm_00300		putative ATPase	CDS	0.352905	0.0865076	0.27323	9.49799	8.52055	8.66844	6.72409	12.3922	10.6905	7.95528	11.6918
CDIF630erm_00301	gluD	glutamate dehydrogenase	CDS	-0.433215	0.0516594	0.20337	6121.75	7027.64	7277.7	7601.69	7435.65	4796.59	3601.33	4924.84
CDIF630erm_00302		putative membrane-associated metalloprotease, M56 family	CDS	-0.528147	0.102951	0.301542	1.73678	1.63408	0.597823	1.20882	1.0481	0.767258	0.834813	1.0486
CDIF630erm_00303		putative membrane-associated metalloprotease, M56 family	CDS	0.337599	0.21324	0.454373	83.8537	81.237	74.0305	58.5524	114.736	117.39	56.3744	87.7675
CDIF630erm_00304		putative NLPC / P60-type endopeptidase	CDS	0.225926	0.425717	0.649572	69.2539	63.1454	64.9635	37.4736	48.6441	60.7157	117.561	47.7111
CDIF630erm_00305	pyrB	aspartate carbamoyltransferase	CDS	0.945227	0.000405064	0.0109751	40.9228	32.7983	28.3966	23.9498	39.6428	59.2323	63.7895	80.27
CDIF630erm_00306	pyrK	dihydroorotate dehydrogenase (NAD+), electron transfer subunit	CDS	0.950994	0.00334861	0.0414304	10.095	10.3881	8.86771	9.06619	8.13818	17.8515	19.4953	28.8364
CDIF630erm_00307	pyrD	dihydroorotate dehydrogenase (NAD+), catalytic subunit	CDS	0.78345	0.0110472	0.0848767	12.1574	14.9401	7.67207	9.06619	9.86446	16.6751	23.2274	25.9528
CDIF630erm_00308	pyrE	orotate phosphoribosyltransferase	CDS	1.89188	9.62738e-08	4.93472e-05	12.6459	13.1893	10.0634	15.9414	53.823	42.5061	37.9594	58.4068
CDIF630erm_00309		putative 2-dehydropantoate 2-reductase	CDS	0.407265	0.241282	0.483127	151.317	143.799	48.0251	66.4098	203.639	111.969	84.267	143.815
CDIF630erm_00310		transcriptional regulator, LysR family	CDS	-0.538876	0.0332373	0.160394	33.1073	31.9812	61.0776	37.0958	38.5331	28.3374	20.4284	24.9566
CDIF630erm_00311		putative membrane protein	CDS	0.155368	0.497987	0.713285	12.863	12.9559	18.4329	10.4261	14.6734	19.693	12.5222	13.8939
CDIF630erm_00312		putative 8-oxoguanine-DNA-glycosylase	CDS	-0.126009	0.628951	0.805956	293.135	345.666	177.454	198.776	126.635	224.653	321.108	257.85
CDIF630erm_00313	cls1	cardiolipin synthase	CDS	0.0709607	0.825636	0.913899	624.534	681.235	395.261	402.463	252.222	495.239	758.943	703.241
CDIF630erm_00314	groS	10 kDa chaperonin	CDS	0.23905	0.507288	0.721577	149.905	127.108	85.8873	60.8945	62.1461	116.981	193.284	127.929
CDIF630erm_00315	groL	60 kDa chaperonin	CDS	0.341006	0.312157	0.561695	14011.5	14521.5	4621.37	6822.91	7948.91	10266.1	18503.8	13918.5
CDIF630erm_00316	larB	Ni2+ loading protein for larE	CDS	0.927866	0.0406544	0.177602	23.1751	25.7951	3.68658	9.29284	23.6747	24.7057	41.3969	28.8364
CDIF630erm_00317	larC	Ni2+ carrier LarC	CDS	0.752502	0.00199248	0.0297875	139.756	154.012	84.7913	84.3155	162.394	182.403	249.511	185.811
CDIF630erm_00320	guaA	GMP synthase (glutamine-hydrolysing)	CDS	-0.0906137	0.701379	0.849635	1066.43	1021.3	1309.83	1611.89	1697.61	1153.24	762.037	1091.59
CDIF630erm_00321		putative 5'-nucleotidase	CDS	0.990692	0.00130051	0.0227622	135.848	90.9247	65.5613	96.1771	251.236	187.109	110.588	223.508
CDIF630erm_00322		putative substrate binding protein, LysR-like	CDS	0.212859	0.726471	0.863129	0.434194	0.23344	0.996372	0.0755515	0.123306	1.02301	0.392853	0.314579
CDIF630erm_00323		putative chromate transporter	CDS	-0.484253	0.148144	0.369035	1.4654	1.86752	1.69383	0.604412	0.86314	0.869559	1.03124	1.25832
CDIF630erm_00324		alpha / beta hydrolase	CDS	0.112255	0.609994	0.790909	21.3841	17.3329	14.2481	10.0484	15.4749	19.5907	15.7632	17.4067
CDIF630erm_00325		putative UvrABC system protein A 1	CDS	-0.808446	0.00252393	0.0349737	28.8196	23.2856	29.5923	23.1188	10.9742	12.0204	19.5444	17.2494
CDIF630erm_00326		putative signaling protein	CDS	0.39725	0.0402089	0.177602	181.113	166.559	180.642	161.529	265.354	267.517	179.583	196.087
CDIF630erm_00327		transcription antiterminator, PTS operon regulator	CDS	-0.0796575	0.757384	0.880873	5.15605	4.55207	3.08875	5.59081	3.08264	4.60355	4.4196	5.34784
CDIF630erm_00328		PTS system, fructose-like IIA component	CDS	1.17695	0.0494638	0.199188	0.217097	0.23344	0.298912	0.226655	0.678182	0.92071	0.196427	0.419438
CDIF630erm_00329		PTS system, fructose-like IIC component	CDS	-0.226351	0.51089	0.723196	2.17097	2.85964	2.29166	4.15533	0.86314	3.42709	2.16069	3.30308
CDIF630erm_00330		PTS system, fructose-like IIB component	CDS	0.846972	0.0350594	0.164976	1.13976	1.40064	0.298912	1.51103	1.84959	1.94372	1.22767	3.04093
CDIF630erm_00331		uncharacterized protein, GatZ / KbaZ-like	CDS	0.651065	0.0663195	0.237006	2.22524	2.50948	1.29528	2.71986	4.56231	2.91558	1.52231	4.9284
CDIF630erm_00332		putative hydrolase, HAD superfamily, subfamily IA	CDS	0.523414	0.0389305	0.174385	6.89283	4.78551	7.17388	6.49743	11.9607	8.08178	9.23205	7.13045
CDIF630erm_00333		putative nucleotide-diphospho-sugar transferase	CDS	-0.0204176	0.950653	0.974793	5.2646	3.20979	11.8568	11.6349	7.09008	5.93346	11.5401	6.60616
CDIF630erm_00334		putative alkaline-phosphatase	CDS	0.262996	0.373655	0.610393	42.3882	31.1642	115.48	80.0846	85.2659	88.0812	74.3966	74.7649
CDIF630erm_00335		putative spore coat protein	CDS	0.817476	0.00228011	0.0328556	3.74492	2.56784	2.39129	3.02206	7.33669	4.39895	4.17406	4.9284
CDIF630erm_00336		uncharacterized protein	CDS	1.18913	0.0223005	0.129055	0.488468	0.408519	0.298912	0.302206	1.0481	1.38106	0.44196	0.681588
CDIF630erm_00337		transposase IS200 / IS605-like OrfA	CDS	0.197631	0.463753	0.683346	26.323	27.0206	9.76445	13.977	22.9965	20.4602	20.5266	24.7469
CDIF630erm_00338		transposase IS200 / IS605-like OrfB	CDS	0.161197	0.379821	0.614963	80.2173	81.1786	66.1591	83.9378	118.065	85.2679	62.2672	82.8391
CDIF630erm_00339		putative nitroreductase-like oxidoreductase	CDS	0.320362	0.285716	0.534209	12.9173	9.1625	5.28077	6.57298	9.37124	8.13293	11.5892	13.5269
CDIF630erm_00340	purE	5-(carboxyamino)imidazole ribonucleotide mutase	CDS	-0.0630377	0.783989	0.893638	29.6337	34.6074	38.7589	47.2197	23.5514	36.0611	41.5933	42.4681
CDIF630erm_00341	purC2	phosphoribosylaminoimidazole-succinocarboxamide synthase	CDS	0.192323	0.444051	0.66552	24.2606	35.191	26.6031	35.4337	27.004	30.0765	39.6782	42.0487
CDIF630erm_00342	purF	amidophosphoribosyltransferase	CDS	-0.0188373	0.94216	0.971678	57.8563	55.3252	59.5831	65.3521	39.2112	48.8488	63.544	83.3634
CDIF630erm_00343	purG	phosphoribosylformylglycinamidine cyclo-ligase	CDS	0.173954	0.544655	0.746741	60.7329	63.6707	55.9961	78.8003	53.3914	63.529	81.2715	94.2164
CDIF630erm_00344	purN	phosphoribosylglycinamide formyltransferase	CDS	-0.0939778	0.784606	0.893987	23.5007	20.1342	17.6358	20.55	13.9336	13.3503	24.5533	24.8517
CDIF630erm_00345	purH	bifunctional phosphoribosylaminoimidazolecarboxamide formyltransferase / IMP cyclohydrolase	CDS	-0.0798904	0.842613	0.922125	46.2417	50.6564	46.3313	50.3173	23.1815	39.2325	61.0887	59.5603
CDIF630erm_00346	purD	phosphoribosylamine--glycine ligase	CDS	-0.23679	0.524165	0.732123	37.1236	44.7037	43.4418	51.9039	23.3664	29.3093	46.8968	50.6996
CDIF630erm_00347	purL	phosphoribosylformylglycinamidine synthase	CDS	-0.388828	0.139838	0.359153	604.344	687.83	780.458	799.184	451.792	512.375	550.093	679.018
CDIF630erm_00348		putative lytic transglycosylase	CDS	0.295184	0.404862	0.63379	422.199	363.582	748.076	843.306	1276.77	691.862	287.176	660.93
CDIF630erm_00349		hypothetical protein	CDS	0.723945	0.0567912	0.216489	317.667	249.664	125.941	173.315	533.791	343.834	156.159	398.047
CDIF630erm_00350	fliN1	flagellar motor switch protein FliN	CDS	0.374711	0.471253	0.689038	168.196	109.366	25.4075	144.001	197.967	99.5389	72.0886	210.453
CDIF630erm_00351	flgM	negative regulator of flagellin synthesis (anti-sigma-d factor)	CDS	-1.14427	0.0201891	0.121228	5.15605	2.50948	18.0343	8.38622	3.94578	2.09717	4.86156	4.29924
CDIF630erm_00352		putative flagellar biosynthesis protein	CDS	-0.549933	0.113518	0.316228	11.3433	7.23663	19.3296	22.3633	11.2825	7.67258	9.33026	12.7404
CDIF630erm_00353	flgK	flagellar hook-associated protein FlgK (or HAP1)	CDS	-0.886436	0.0217303	0.126984	181.005	153.953	539.635	462.527	217.943	137.8	166.275	201.121
CDIF630erm_00354	flgL	flagellar hook-associated protein FlgL (or HAP3)	CDS	-0.970311	0.0350714	0.164976	175.143	170.528	530.768	695.679	297.783	135.395	141.673	227.441
CDIF630erm_00355	fliW	flagellar assembly factor FliW	CDS	-1.07209	0.0553457	0.212841	45.6446	33.3235	254.374	147.552	87.3621	38.5164	36.1916	66.4286
CDIF630erm_00356	csrA	carbon storage regulator CsrA	CDS	-1.30011	0.0167104	0.107836	23.555	14.0647	62.7715	80.8401	24.8461	11.4577	11.4418	25.743
CDIF630erm_00357	fliS1	flagellar protein FliS	CDS	-1.35848	0.0132965	0.0939133	28.6025	21.0096	100.135	127.833	38.9646	17.5446	17.2364	34.394
CDIF630erm_00358	fliS2	flagellar protein FliS	CDS	-1.43988	0.0107796	0.0838986	57.9649	51.7652	240.823	276.821	87.917	40.8181	36.9773	65.4324
CDIF630erm_00359	fliD	flagellar hook-associated protein 2 FliD (or HAP2)	CDS	-1.27158	0.0120928	0.0900188	692.159	603.908	2639.79	2561.88	999.085	543.781	360.197	788.23
CDIF630erm_00360	fliT	flagellar protein FliT	CDS	-0.865419	0.0511953	0.202747	117.124	86.8979	318.939	301.224	177.807	86.9559	50.2852	137.209
CDIF630erm_00361	fliC	flagellin C	CDS	-0.494801	0.183837	0.41537	8233.67	8254.72	13672.4	18814.6	16169.7	6409.57	4145.53	8031.04
CDIF630erm_00362		flagellin N-acetylglucosamine transferase	CDS	-0.6497	0.183032	0.414987	13.5686	16.2824	54.6012	18.0568	14.1185	16.317	22.8346	11.7443
CDIF630erm_00363		phosphothreonine phosphatase	CDS	-0.248873	0.560482	0.758599	9.33517	6.06943	37.0651	18.8123	13.5636	18.4653	13.8481	13.6318
CDIF630erm_00364		flagellin phosphothreonine transferase	CDS	-0.503804	0.270016	0.514508	32.5645	23.8108	174.564	111.439	84.8344	52.2247	56.0307	48.0257
CDIF630erm_00365		flagellin methyltransferase	CDS	-0.111499	0.769038	0.885386	28.8196	23.6941	93.1608	67.7697	44.8833	54.6288	47.2406	50.4375
CDIF630erm_00366		flagellin phosphotransferase	CDS	0.386694	0.363681	0.604954	80.0545	54.6249	263.142	136.673	280.829	184.756	82.3518	150.369
CDIF630erm_00368	flgB	flagellar basal-body rod protein FlgB	CDS	0.0298097	0.953958	0.976368	43.5822	44.8204	16.9383	14.9592	8.13818	15.8055	77.7849	21.2865
CDIF630erm_00369	flgC	flagellar basal-body rod protein FlgC	CDS	0.119359	0.796979	0.900081	62.2526	66.4719	21.3224	22.5899	16.1531	30.1277	101.405	40.1088
CDIF630erm_00370	fliE	flagellar hook-basal body complex protein FliE	CDS	-0.101843	0.828133	0.913899	54.4913	64.4293	13.3514	20.8522	15.4132	25.0126	72.1377	30.4093
CDIF630erm_00371	fliF	flagellar M-ring protein FliF	CDS	0.0937165	0.832721	0.916504	135.74	129.792	76.1228	63.4633	36.9917	69.3601	235.565	90.4939
CDIF630erm_00372	fliG	flagellar motor switch protein FliG	CDS	-0.231445	0.437758	0.659947	91.0179	110.767	112.092	114.158	62.0228	87.0071	141.182	74.293
CDIF630erm_00373	fliH	flagellar assembly protein FliH	CDS	0.0642951	0.829371	0.914219	49.1182	55.4419	36.0687	49.1085	40.0127	59.6415	61.4815	37.33
CDIF630erm_00374	fliI	ATP synthase subunit beta FliI	CDS	-0.0787218	0.766477	0.885031	59.6474	55.8504	61.2769	52.9616	40.8142	36.4703	91.4857	48.7073
CDIF630erm_00375	fliJ	flagellar protein FliJ	CDS	0.265016	0.668047	0.831648	14.9254	11.9638	3.28803	3.62647	3.02099	3.93859	24.406	9.64708
CDIF630erm_00376	fliK	flagellar hook-length control protein FliK	CDS	-0.0051066	0.989382	0.993535	30.3393	29.4134	23.7137	27.5763	14.6117	16.5216	51.4638	28.0499
CDIF630erm_00377	flgD	basal-body rod modification protein FlgD	CDS	-0.3455	0.457353	0.678652	19.4302	16.049	13.8496	27.6519	6.4119	6.75187	34.7675	12.5832
CDIF630erm_00378	flgE	flagellar hook protein FlgE (Distal rod protein)	CDS	-0.0937801	0.775142	0.888711	47.8699	59.4687	48.2244	59.9879	34.1557	27.6724	94.1374	45.9809
CDIF630erm_00379	flbD	flagellar protein FlbD	CDS	0.137629	0.666497	0.830056	11.1805	13.131	16.3405	9.74615	10.9126	8.79789	22.7364	12.8453
CDIF630erm_00380	motA	flagellar motor rotation protein MotA	CDS	-0.170462	0.608768	0.790096	47.2186	49.0223	89.8728	61.8767	39.3345	44.0918	96.0035	40.6855
CDIF630erm_00381	motB	flagellar motor rotation protein MotB (chemotaxis protein MotB)	CDS	-0.241949	0.434096	0.656081	19.9186	16.1073	36.0687	26.3675	14.9817	15.7544	32.6068	19.6612
CDIF630erm_00382	fliL	flagellar basal body-associated protein FliL	CDS	0.0695656	0.810871	0.90938	11.289	9.22086	13.5507	9.06619	8.07653	8.84904	16.3525	11.8491
CDIF630erm_00383	fliZ	flagellar protein FliZ	CDS	-0.0347126	0.954366	0.976368	3.47355	4.14355	6.07787	3.85313	1.84959	3.68284	7.51332	3.87981
CDIF630erm_00384	fliP	flagellar biosynthesis protein FliP	CDS	-0.301196	0.370839	0.609168	26.92	26.9039	55.8965	35.6603	20.5921	25.3195	54.4102	17.4067
CDIF630erm_00385	fliQ	flagellar biosynthetic protein FliQ	CDS	-0.378285	0.436748	0.658979	5.42742	5.95271	23.4148	9.74615	5.73372	5.0639	18.857	4.14195
CDIF630erm_00386	flhB	bifunctional flagellar biosynthesis protein FliR / FlhB	CDS	-0.508265	0.232864	0.475932	28.8739	28.7131	105.815	53.4149	29.2851	31.1507	72.0886	19.5563
CDIF630erm_00387	flhA	flagellar biosynthesis protein FlhA	CDS	-0.599641	0.199008	0.433817	28.3854	31.5143	86.4851	66.032	19.7289	24.6546	76.459	19.032
CDIF630erm_00388	flhF	flagellar biosynthesis regulator FlhF (flagella-associated GTP-binding protein)	CDS	-0.300788	0.525185	0.733117	9.44372	6.88647	18.3333	10.275	5.05554	5.21735	20.1828	5.71485
CDIF630erm_00389	flhG	flagellar number regulator FlhG	CDS	-0.487286	0.179526	0.411329	21.6554	19.2588	31.1865	27.5763	11.5291	14.8337	33.147	11.4297
CDIF630erm_00390	fliA	RNA polymerase sigma-28factor for flagellar operon	CDS	-0.0749477	0.861359	0.932421	7.54412	5.77763	9.96372	6.49743	3.57587	5.0639	14.29	5.13812
CDIF630erm_00391		putative flagellar protein	CDS	0.490383	0.419473	0.645854	1.57395	0.525239	1.79347	0.151103	1.41802	1.17646	2.35712	0.629158
CDIF630erm_00392	flgG1	flagellar basal-body rod protein FlgG	CDS	-1.26294	0.0257237	0.139104	12.3203	11.6136	73.6319	62.6322	14.6734	11.56	26.4685	13.789
CDIF630erm_00393	flgG2	flagellar basal body rod protein FlgG	CDS	-0.958966	0.0534555	0.208477	13.46	14.2982	66.7569	67.0142	24.4762	18.8745	22.7855	16.7251
CDIF630erm_00394	fliM	flagellar motor switch protein FliM	CDS	-0.495897	0.202502	0.438489	23.2294	21.7682	79.0123	62.4811	44.8833	27.3144	30.6425	29.151
CDIF630erm_00395	fliN2	flagellar motor switch protein FliN	CDS	-0.347994	0.369019	0.609131	12.5374	8.63727	28.297	36.4914	25.9559	11.7646	13.799	15.8338
CDIF630erm_00396		tetratricopeptide repeat protein	CDS	-0.184116	0.604284	0.787265	29.2538	20.7761	67.3548	53.1127	50.9253	30.0765	32.0175	36.8057
CDIF630erm_00397	htpG	heat shock protein HtpG	CDS	0.116547	0.553305	0.753739	416.229	371.111	386.692	400.423	380.522	391.506	485.517	449.376
CDIF630erm_00398		putative iron-containing alcohol dehydrogenase	CDS	0.147462	0.556858	0.756821	286.459	308.49	140.887	180.417	259.25	280.561	157.387	317.934
CDIF630erm_00399	splB	spore photoproduct (thymine dimer) lyase	CDS	0.0239391	0.913616	0.956258	248.413	239.859	220.497	245.467	323.616	245.676	138.53	262.464
CDIF630erm_00400		transcriptional regulator, AraC family	CDS	0.355516	0.0685598	0.240227	27.4628	26.8456	24.9093	29.0873	44.6367	32.7875	28.9729	32.2443
CDIF630erm_00401		hypothetical protein	CDS	0.119861	0.663243	0.826874	9.49799	6.41959	6.27715	6.87519	8.38479	6.80302	6.53118	9.96166
CDIF630erm_00402		transcriptional regulator, hxlR family	CDS	0.382084	0.19301	0.427218	253.569	264.137	134.012	117.483	356.847	223.477	156.306	266.186
CDIF630erm_00403		pyridoxamine 5'-phosphate oxidase family protein	CDS	0.667056	0.133631	0.349721	1668.23	1828.65	320.533	404.503	1543.36	1501.88	2182.84	1476.27
CDIF630erm_00404		hypothetical protein	CDS	1.10198	0.19877	0.433817	28.5483	26.0869	1.49456	1.05772	13.1321	23.2735	49.745	37.7495
CDIF630erm_00405		hypothetical protein	CDS	0.851844	0.0265033	0.141298	15.5767	19.0253	7.37316	3.39982	19.2357	22.2505	17.5802	23.3313
CDIF630erm_00406		putative PHP hydrolase	CDS	-0.795297	0.0697337	0.24151	10.8006	13.7729	51.5125	44.8776	27.0656	14.5779	17.1382	10.6957
CDIF630erm_00407		transcription antiterminator, PTS operon regulator	CDS	0.180564	0.574523	0.768582	16.3365	15.5821	7.67207	5.21306	9.5562	9.6163	17.482	14.3658
CDIF630erm_00411		PTS system, mannose-type IIB component	CDS	-0.0785539	0.872871	0.938483	0.325645	1.40064	1.09601	2.03989	0.986446	0.716107	1.62052	1.20589
CDIF630erm_00412		PTS system, mannose-type IIC component	CDS	-0.75371	0.0424864	0.18019	2.76799	4.26027	6.67569	3.70203	2.65107	2.81328	1.66963	3.09336
CDIF630erm_00413		PTS system, mannose-type IID component	CDS	-0.087454	0.732839	0.865756	3.90775	3.96847	3.38767	4.07978	5.48711	3.01788	2.65176	3.35551
CDIF630erm_00414		putative L-2-amino-thiazoline-4-carboxylic acid hydrolase	CDS	0.409374	0.301245	0.550901	3.20218	3.91011	0.896735	5.06195	6.53521	3.63169	3.19193	4.24681
CDIF630erm_00415		putative peptidase, M20A family	CDS	0.3891	0.338542	0.585674	3.31073	4.02683	2.88948	0.98217	3.51421	3.73399	3.19193	4.35167
CDIF630erm_00416		transcriptional regulator, HTH-type	CDS	0.0333011	0.887057	0.94629	9.17235	8.52055	7.37316	6.04412	9.00132	6.64957	7.56242	8.70335
CDIF630erm_00417		uncharacterized protein	CDS	-1.02965	0.181384	0.413472	0.434194	0.2918	0.797098	0	0.308264	0.204602	0.0491066	0.157289
CDIF630erm_00418		ABC-type transport system, bacitracin / multidrug-family ATP-binding protein	CDS	0.171418	0.643373	0.816852	2.93081	5.07731	4.08513	1.96434	1.72628	4.757	6.87493	2.41177
CDIF630erm_00419		ABC-type transport system, bacitracin / multidrug-family permease	CDS	-0.316438	0.225583	0.466778	5.6988	5.48583	8.86771	4.91085	4.87058	5.62656	5.40173	4.0371
CDIF630erm_00420		putative iron-sulfur-binding protein	CDS	-0.286173	0.191109	0.424655	191.045	203.559	179.148	226.277	243.406	136.879	107.052	168.824
CDIF630erm_00421		hypothetical protein	CDS	-0.586088	0.0305586	0.152495	23.9349	14.59	21.5216	11.5594	16.0298	11.5089	9.28116	10.9054
CDIF630erm_00422	bioB1	biotin synthase	CDS	0.158658	0.686934	0.84274	1.8996	1.92588	2.78984	2.6443	3.08264	1.99487	1.42409	3.77495
CDIF630erm_00423	rbsR	transcriptional regulator, LacI family	CDS	-0.672657	0.0388567	0.174272	5.42742	4.20191	10.163	7.63071	3.45256	4.60355	5.1562	3.82738
CDIF630erm_00424	rbsK	ribokinase, pfkB family	CDS	-1.06022	0.00949617	0.0772805	2.82226	2.15932	4.2844	5.06195	0.986446	1.43221	2.55355	1.78261
CDIF630erm_00425	rbsB1	ABC-type transport system, ribose-specific extracellular solute-binding protein	CDS	-1.21713	0.000365813	0.0103349	3.63637	2.50948	4.48368	3.92868	1.1714	1.12531	2.2098	1.67775
CDIF630erm_00426	rbsA1	ABC-type transport system, ribose-specific ATP-binding protein	CDS	-1.05542	0.0278805	0.144769	1.08548	0.758679	3.08875	2.19099	0.924793	0.562656	1.08035	0.734017
CDIF630erm_00427	rbsC2	ABC-type transport system, ribose-specific permease	CDS	0.509876	0.244071	0.486416	2.1167	1.57572	2.49093	0.302206	1.91124	2.40408	2.35712	2.51663
CDIF630erm_00428	argE	putative DapE / ArgE-like peptidase	CDS	0.494921	0.0263594	0.14095	8.79243	7.58679	6.97461	9.21729	9.98777	12.6853	10.8526	12.4259
CDIF630erm_00429		class I glutamine amidotransferase-like protein	CDS	0.541097	0.00949852	0.0772805	12.8087	12.6641	13.2518	10.5017	21.2086	18.363	13.1606	18.9272
CDIF630erm_00430		putative AbgB-like amidohydrolase	CDS	0.332008	0.116123	0.320499	6.83855	8.75399	7.67207	7.02629	9.24793	8.38869	12.5222	7.96933
CDIF630erm_00431		hypothetical protein	CDS	0.535119	0.186639	0.418118	94.2744	67.2306	31.3857	44.4999	88.9651	106.802	39.0398	109.683
CDIF630erm_00432		putative chaperone protein	CDS	0.0142732	0.949924	0.97445	180.896	154.537	190.307	204.14	248.153	193.605	115.499	179.887
CDIF630erm_00433		putative membrane protein	CDS	0.295387	0.385599	0.620139	189.906	196.206	76.8203	170.822	230.643	227.108	111.03	209.3
CDIF630erm_00434		putative hydrolase, HAD superfamily, subfamily IB	CDS	0.191595	0.302149	0.551991	658.021	737.961	443.984	526.292	776.95	683.269	617.369	624.911
CDIF630erm_00435		hypothetical protein	CDS	0.562729	0.0256496	0.139104	13.1344	13.6562	15.3441	9.29284	15.0433	20.7671	21.9507	18.1407
CDIF630erm_00436		putative spore coat assembly asparagine-rich protein	CDS	-0.311984	0.134936	0.351599	104.478	135.453	92.1644	96.1771	114.736	60.4599	80.0929	89.8123
CDIF630erm_00437		transcriptional regulator, ArsR family	CDS	-1.1823	0.00583098	0.0570437	72.9989	87.8317	158.025	277.954	101.912	65.6261	33.5398	61.8672
CDIF630erm_00438		cadmium, zinc and cobalt-transporting ATPase	CDS	-0.543887	0.115001	0.318013	2559.3	2978.11	4192.93	5565.96	4167.98	2689.09	1012.73	2622.22
CDIF630erm_00442		putative membrane protein	CDS	0.0191123	0.952723	0.975562	1.51968	1.22556	3.18839	2.26655	2.89769	1.68797	1.4732	2.09719
CDIF630erm_00443		ABC-type transport system, permease	CDS	0.327079	0.356759	0.598435	5.42742	4.78551	15.1449	14.0526	18.8041	12.4807	9.6249	8.17905
CDIF630erm_00444		ABC-type transport system, permease	CDS	-0.430582	0.232937	0.475932	4.88468	2.3344	10.3623	9.59505	6.22694	5.52426	4.95977	3.25065
CDIF630erm_00445		ABC-type transport system, bacitracin / multidrug-family ATP-binding protein	CDS	-0.27274	0.376162	0.612751	5.86162	5.95271	12.6539	8.15957	6.65851	6.13806	10.2633	3.72252
CDIF630erm_00446		two-component sensor histidine kinase	CDS	-0.117753	0.669353	0.832169	8.41251	12.7225	14.547	9.74615	10.481	9.9232	15.4195	5.92457
CDIF630erm_00447		two-component response regulator	CDS	0.0710749	0.816873	0.911362	9.11807	14.8818	7.87134	7.40405	7.52165	10.2813	16.2543	7.28774
CDIF630erm_00448		hypothetical protein	CDS	0.237489	0.551119	0.751339	2.76799	2.45112	0.896735	0.528861	1.66463	1.89257	2.84819	1.67775
CDIF630erm_00449		putative ATPase	CDS	0.0186444	0.947305	0.973626	77.3951	80.0698	30.3894	34.3004	48.3975	45.7797	68.2091	62.9682
CDIF630erm_00450		VWF protein	CDS	0.240886	0.523339	0.732063	145.401	132.594	34.6738	35.6603	73.6752	104.398	115.253	118.806
CDIF630erm_00452	cbiM	cobalt transport protein	CDS	0.26238	0.259486	0.504899	8646.81	9547.04	5792.01	7245.02	11518.5	10315.9	6611.91	9013.94
CDIF630erm_00453	cbiN	ABC-type transport system, cobalt-specific extracellular solute-binding protein	CDS	0.496532	0.04942	0.199188	2369.83	2424.33	1598.18	1460.94	3223.83	3210.97	2051.63	2593.34
CDIF630erm_00454	cbiQ1	ABC-type transport system, cobalt-specific permease	CDS	0.3797	0.369753	0.609168	2205.65	2339.12	632.398	517.377	1167.4	2647.6	1697.13	1897.33
CDIF630erm_00455	cbiO	ABC-type transport system, cobalt-specific ATP-binding protein	CDS	0.347196	0.364651	0.606007	5523.6	5518.1	1402.49	1427.85	3185.85	5207.89	4622.7	4630.44
CDIF630erm_00456	pcrA	ATP-dependent DNA helicase PcrA	CDS	0.517789	0.0926914	0.281935	276.527	290.866	160.914	165.307	151.666	314.883	457.723	355.369
CDIF630erm_00457	apeB	aminipeptidase ApeB	CDS	0.239848	0.372593	0.609883	154.085	159.789	155.235	141.13	96.4868	162.608	250.493	210.978
CDIF630erm_00458		phospholipase, patatin family	CDS	0.11261	0.522844	0.73194	104.207	91.45	95.3528	99.0481	81.0119	103.682	115.744	121.27
CDIF630erm_00459	ppiB	peptidyl-prolyl cis-trans isomerase B	CDS	0.239045	0.197499	0.43341	274.193	238.867	221.294	248.942	370.041	222.556	251.426	316.571
CDIF630erm_00460	bclA1	putative exosporium glycoprotein	CDS	-0.173153	0.609276	0.790341	2.1167	3.85175	4.68295	2.87096	2.95934	4.6547	1.86605	2.41177
CDIF630erm_00461		cobalt-dependent inorganic pyrophosphatase	CDS	0.231951	0.279311	0.52552	6011.96	6718.63	5402.33	5140.83	8893.55	7624.65	5015.26	5799.84
CDIF630erm_00462	adhE1	aldehyde-alcohol dehydrogenase	CDS	-0.211104	0.337377	0.585305	23.8807	22.9354	17.2372	25.2342	23.4898	18.6699	17.2855	17.7737
CDIF630erm_00463		hypothetical protein	CDS	0.0381515	0.929848	0.964526	8.95525	7.64515	8.5688	2.41765	6.16529	6.90532	8.39724	6.86831
CDIF630erm_00464		ABC-type transport system, ATP-binding protein	CDS	0.0885448	0.611294	0.790981	34.03	31.2809	36.4672	33.2427	37.6699	33.7594	38.4996	33.6075
CDIF630erm_00465		ABC-type transport system, permease	CDS	0.196619	0.372239	0.60986	46.2417	44.4119	37.1647	41.9311	31.8129	47.5188	62.8565	52.3774
CDIF630erm_00466		two-component sensor histidine kinase	CDS	0.676976	0.12196	0.329762	6.40436	8.57891	1.99274	1.96434	4.37736	11.1508	8.34813	6.86831
CDIF630erm_00467		two-component response regulator	CDS	0.718743	0.148211	0.369035	12.863	15.8739	1.79347	2.79541	9.80281	16.6239	15.3704	13.7366
CDIF630erm_00468		uncharacterized protein	CDS	-1.33117	2.81975e-05	0.0026131	567.654	620.833	909.19	723.33	284.898	277.338	262.721	296.176
CDIF630erm_00469		uncharacterized protein	CDS	-1.41209	9.3005e-07	0.000205705	41.0856	45.8709	56.9925	46.9931	21.5169	14.5779	20.6248	14.9949
CDIF630erm_00470		hypothetical protein	CDS	1.09973	0.0309611	0.153998	5.4817	4.37699	0.797098	1.73769	4.62397	6.80302	8.44634	7.3926
CDIF630erm_00471		putative zinc- or iron-chelating domain containing protein	CDS	0.510979	0.114815	0.318013	17.2049	13.5979	6.17751	5.96857	12.8855	14.936	13.0133	20.7622
CDIF630erm_00472		putative beta-lactamase-like protein	CDS	0.375321	0.0414922	0.178836	28.7111	27.3124	24.5108	22.741	28.9769	36.7261	27.7453	40.5807
CDIF630erm_00473	yjbM	GTP pyrophosphokinase YjbM	CDS	0.79959	0.00190353	0.0290633	511.643	537.553	410.804	484.814	1197.98	806.184	561.289	819.897
CDIF630erm_00474		putative phosphoesterase	CDS	0.0988849	0.728951	0.864621	11.3976	5.42747	11.5579	11.9371	6.53521	9.56515	14.0936	12.8453
CDIF630erm_00475		hypothetical protein	CDS	0.738301	0.000312198	0.00974058	56.7709	52.057	44.2389	45.5576	90.0132	84.8076	71.5975	85.0936
CDIF630erm_00478		putative hydrolase, HAD superfamily	CDS	0.171523	0.571203	0.767307	2435.39	2535.27	1363.04	3102.3	4037.89	2508.37	1412.21	2668.99
CDIF630erm_00479		hypothetical protein	CDS	0.0308246	0.904826	0.9515	1431.32	1295.3	781.455	1532.71	1778.13	1136.67	822.045	1412.98
CDIF630erm_00480		transcriptional regulator, RmlC-type	CDS	-0.279171	0.410098	0.639373	2.87653	3.15143	2.19202	3.02206	0.924793	2.35292	4.02674	1.9399
CDIF630erm_00481		putative D-aminoacyl-tRNA deacylase	CDS	0.143978	0.560192	0.758599	15.1968	14.4733	7.27352	9.44394	11.0359	14.6802	13.2588	12.4783
CDIF630erm_00482		putative membrane protein	CDS	-0.0114315	0.962045	0.979239	25.0747	21.5348	19.4293	14.8081	16.523	24.2454	22.2944	17.197
CDIF630erm_00483	int1	integrase	CDS	0.108085	0.658319	0.826469	454.493	561.656	453.848	375.038	493.285	517.746	590.802	386.775
CDIF630erm_00484	xis1	excisionase	CDS	0.137913	0.737463	0.868578	3.365	4.37699	8.76808	7.55515	7.21339	8.74674	7.85706	2.41177
CDIF630erm_00485		putative conjugative transposon protein	CDS	-0.135145	0.730441	0.865529	5.21033	7.00319	9.46554	9.44394	5.91868	10.4859	7.85706	3.93224
CDIF630erm_00486		putative RNA polymerase sigma factor	CDS	0.133539	0.726491	0.863129	9.93219	11.672	17.038	11.5594	12.2073	20.9717	16.0579	5.66242
CDIF630erm_00487		transcriptional regulator, GntR family	CDS	-0.0471788	0.869185	0.936364	1.35686	2.10096	2.69021	2.56875	2.95934	1.84142	1.42409	2.14962
CDIF630erm_00488		two-component sensor histidine kinase	CDS	-0.254738	0.379337	0.614748	3.90775	2.50948	5.0815	4.38199	4.37736	4.19434	2.25891	2.41177
CDIF630erm_00489		two-component response regulator	CDS	-0.323692	0.278594	0.52552	2.65944	2.39276	4.98186	4.38199	4.13074	2.14832	3.19193	1.9399
CDIF630erm_00490		ABC-type transport system, permease	CDS	-0.198107	0.484178	0.700778	3.90775	5.54419	9.76445	9.9728	8.32314	5.31966	6.08922	5.55756
CDIF630erm_00491		ABC-type transport system, ATP-binding protein	CDS	0.056721	0.869849	0.936364	0.976936	0.933758	1.29528	2.26655	0.86314	1.48337	1.62052	1.62532
CDIF630erm_00492		ABC-type transport system, multidrug-family permease	CDS	-0.00249109	0.992743	0.995173	8.19541	12.1972	15.0452	15.5636	20.777	11.7646	10.7052	7.60232
CDIF630erm_00493		ABC-type transport system, multidrug-family ATP-binding protein	CDS	0.0522242	0.818394	0.911407	12.5916	14.9985	22.7173	20.1723	22.8732	20.051	17.7275	12.2686
CDIF630erm_00494		two-component sensor histidine kinase	CDS	0.329585	0.145544	0.364927	6.67573	10.3297	11.8568	10.5772	13.2554	11.4577	16.0579	8.65092
CDIF630erm_00495		two-component response regulator	CDS	0.267892	0.267546	0.51194	6.02444	8.81235	11.4583	9.51949	12.0223	11.0485	12.915	6.97316
CDIF630erm_00496		putative conjugative transposon protein	CDS	-0.250514	0.371307	0.609168	2.1167	1.92588	2.59057	2.3421	1.66463	2.25062	2.35712	1.20589
CDIF630erm_00497		transcriptional regulator, HTH-type	CDS	0.0542219	0.871623	0.937465	1.4654	1.57572	2.09238	3.92868	2.77438	1.68797	3.33925	1.52046
CDIF630erm_00498		putative conjugative transposon protein	CDS	0.174967	0.73995	0.870209	0.488468	0.641959	0.697461	0.377758	0.493223	0.97186	0.88392	0.10486
CDIF630erm_00499		putative cell wall hydrolase	CDS	-0.774542	0.161723	0.388268	0.488468	0.525239	0.996372	0.831067	0.43157	0.664957	0.29464	0.209719
CDIF630erm_00500		putative membrane protein	CDS	0.0169394	0.959874	0.979239	1.51968	1.92588	2.49093	1.73769	1.97289	2.35292	2.25891	1.10103
CDIF630erm_00501		putative ATPase	CDS	0.289353	0.421568	0.647234	1.51968	2.10096	2.88948	2.87096	3.51421	3.63169	2.01337	2.20205
CDIF630erm_00503		putative antirestriction protein	CDS	-0.412835	0.427313	0.650571	0.868388	1.40064	1.99274	1.13327	0.801488	1.94372	0.638386	0.576728
CDIF630erm_00504		putative antirestriction protein	CDS	0.757563	0.109642	0.312712	0.542742	0.875399	1.09601	0.755515	0.924793	2.91558	0.638386	0.943737
CDIF630erm_00505		putative conjugative transposon protein	CDS	0.499531	0.466506	0.685344	0.37992	0.11672	0.697461	0.453309	0.801488	0.358054	0.491066	0.576728
CDIF630erm_00506		putative conjugative transposon protein	CDS	-1.90387	0.00847124	0.0715172	0.868388	0.2918	1.5942	0.906619	0.493223	0.306903	0.0491066	0.10486
CDIF630erm_00508		putative replication initiation factor	CDS	0.0532441	0.89526	0.948949	3.14791	4.02683	6.47642	4.53309	4.13074	8.08178	4.22317	2.25448
CDIF630erm_00509		putative conjugative transposon protein	CDS	0.14619	0.754506	0.878499	0.922662	1.22556	2.88948	0.528861	1.47967	1.79027	1.52231	1.15346
CDIF630erm_00510		putative cell-division FtsK / SpoIIIE-family protein	CDS	0.166025	0.677092	0.838015	3.96202	6.18615	11.3586	7.25295	7.02843	11.9181	9.67401	3.35551
CDIF630erm_00511		putative conjugative transposon protein	CDS	0.0371373	0.936165	0.968838	1.19403	1.7508	2.59057	2.11544	1.91124	3.12018	2.06248	0.629158
CDIF630erm_00512		putative conjugative transposon protein YdcP-like	CDS	0.223026	0.663481	0.826874	1.03121	2.21768	2.09238	1.96434	0.986446	3.47824	2.89729	1.0486
CDIF630erm_00513		putative cell surface protein	CDS	0.285008	0.44668	0.667149	16.1195	16.9244	32.9799	26.5941	31.9978	39.9486	27.8435	12.7929
CDIF630erm_00514		putative permease, EamA-like	CDS	-0.301338	0.39794	0.630101	1.19403	1.28392	1.19565	0.831067	0.924793	1.38106	0.933026	0.419438
CDIF630erm_00515	bglF	PTS system, beta-glucoside-specific IIABC component	CDS	-0.561049	0.0542751	0.210301	17.5306	18.4417	43.7407	39.589	23.4898	22.762	18.415	15.9911
CDIF630erm_00516	bglA1	6-phospho-beta-glucosidase	CDS	-0.526976	0.0697058	0.24151	11.1262	11.7303	27.0017	19.1901	14.7967	12.4296	12.2767	8.23148
CDIF630erm_00517	bglG	transcription antiterminator, PTS operon regulator	CDS	-0.672018	0.02744	0.144574	8.73815	11.7303	22.7173	18.5857	11.2208	10.1278	8.1026	9.17522
CDIF630erm_00519	asnB1	asparagine synthetase	CDS	0.255209	0.233081	0.475932	14.5455	13.131	11.3586	14.9592	17.4478	16.7774	14.1427	16.1484
CDIF630erm_00520		putative radical SAM-family protein	CDS	-0.186648	0.528066	0.734546	438.373	417.507	171.476	159.792	348.277	235.19	206.837	253.079
CDIF630erm_00521		putative membrane protein	CDS	-0.345658	0.357963	0.599054	212.484	189.786	53.3059	46.6153	88.102	92.5825	111.03	103.811
CDIF630erm_00522	ldhA	(R)-2-hydroxyisocaproate dehydrogenase	CDS	-0.86266	0.00186438	0.0288336	3975.81	4191.88	5931.7	5885.09	3631.29	2183.31	2961.77	2213.8
CDIF630erm_00523	hadA	isocaprenoyl-CoA:2-hydroxyisocaproate CoA-transferase	CDS	-1.2233	0.00371208	0.0435764	8588.03	10464.4	6865.8	6654.96	1237.87	2159.42	6772.44	3781.4
CDIF630erm_00524	hadI	activator of 2-hydroxyisocaproyl-CoA dehydratase	CDS	-1.27066	0.00458601	0.0497118	6450.82	8899.48	8130.1	8997.21	1441.75	2380.7	5447.4	4191.03
CDIF630erm_00525	hadB	2-hydroxyisocaproyl-CoA dehydratase, alpha subunit	CDS	-1.16042	0.0110821	0.0849629	8822.33	11739.7	11317.2	11126.3	2020.3	3470.61	7646.2	6102.72
CDIF630erm_00526	hadC	2-hydroxyisocaproyl-CoA dehydratase, beta subunit	CDS	-1.03244	0.0198387	0.119632	8626.35	11187.9	10552.8	9669.46	2018.52	3637.31	7681.51	6235.74
CDIF630erm_00527	acdB	isocaproyl-CoA dehydrogenase, catalytic subunit	CDS	-0.661335	0.092721	0.281935	11784.8	16121.2	8889.34	9697.19	3344.11	5941.08	11001.3	9110.36
CDIF630erm_00528	etfB1	isocaproyl-CoA dehydrogenase, electron transfer flavoprotein beta subunit	CDS	-0.460175	0.113008	0.315298	13374.1	16713.8	7671.67	12143	6611.22	7655.55	10941.8	11065.5
CDIF630erm_00529	etfA1	isocaproyl-CoA dehydrogenase, electron transfer flavoprotein alpha subunit	CDS	-0.650658	0.000832334	0.0171633	20973.3	24695.6	23987.1	24034.2	15898.9	13972.5	14202.8	15605.5
CDIF630erm_00530		transcriptional regulator, sigma-54-dependent	CDS	-0.0495319	0.870173	0.936364	343.61	309.016	104.918	130.78	163.688	206.137	211.993	276.829
CDIF630erm_00531	fba	fructose-1,6-bisphosphate aldolase	CDS	-0.44819	0.0761074	0.25355	3801.04	4284.08	7397.87	5363.86	4911.89	3509.64	3988.44	2869.85
CDIF630erm_00532		putative tautomerase	CDS	0.106247	0.800468	0.902207	9.00952	7.47007	2.98912	7.10184	2.83603	5.11505	12.5713	8.23148
CDIF630erm_00533		putative RNA pseudouridine synthase	CDS	-0.054209	0.82365	0.91389	22.0896	19.4922	20.8242	19.9456	12.084	17.0843	29.9059	20.1855
CDIF630erm_00534		putative RNA methyltransferase	CDS	0.276229	0.158725	0.38506	44.3421	43.5948	44.0397	46.842	39.9511	47.0073	73.5617	55.995
CDIF630erm_00535		putative conjugative transposon protein	CDS	-0.343556	0.146274	0.366502	24.9662	29.5301	25.3079	53.1883	30.6415	23.6315	26.4194	24.1177
CDIF630erm_00536		putative replication initiation protein	CDS	-3.06859	6.59836e-06	0.00107613	3.41928	5.13567	5.67932	8.53732	0.308264	0.92071	0.638386	0.786447
CDIF630erm_00537		putative conjugative transposon protein	CDS	-3.37453	2.06433e-07	8.22981e-05	3.365	5.48583	10.163	9.36839	0.554876	0.613806	0.982133	0.524298
CDIF630erm_00538		putative conjugative transposon protein	CDS	-4.26868	3.259e-07	0.000116933	1.8996	1.98424	3.4873	3.39982	0	0.204602	0.0982133	0.209719
CDIF630erm_00539		putative conjugative transfer protein	CDS	-3.24695	5.648e-09	1.01325e-05	11.289	12.7225	23.614	25.7631	2.2195	2.30177	1.91516	1.25832
CDIF630erm_00540		putative single-strand DNA-binding protein	CDS	-4.35287	6.92704e-05	0.0045951	1.30258	0.17508	2.09238	1.43548	0	0.0511505	0	0.157289
CDIF630erm_00541		putative conjugative transposon protein	CDS	-2.61548	0.000248613	0.00857895	1.19403	1.22556	2.59057	1.81324	0.246612	0.153452	0.0982133	0.576728
CDIF630erm_00542		putative membrane protein	CDS	-3.5705	2.58041e-06	0.000462925	6.02444	5.95271	16.0416	12.5416	0.493223	1.94372	0.58928	0.314579
CDIF630erm_00543		putative conjugative transposon protein	CDS	-2.08201	0.00217316	0.0322203	0.488468	0.700319	1.09601	0.604412	0.246612	0.255753	0.0491066	0.10486
CDIF630erm_00544		putative conjugative transposon protein	CDS	-2.06121	0.00256056	0.0353357	0.542742	0.466879	1.49456	1.51103	0.246612	0.102301	0.29464	0.262149
CDIF630erm_00545		putative conjugative transposon protein	CDS	-2.57157	6.05455e-07	0.000181031	6.35009	8.05367	19.0307	12.9193	1.78793	2.25062	2.2098	1.46803
CDIF630erm_00546		putative conjugative transposon protein	CDS	-2.6969	8.99927e-06	0.00134979	4.88468	3.96847	10.3623	12.1638	0.86314	1.43221	1.57141	0.891307
CDIF630erm_00548		putative cell surface protein	CDS	-1.48944	0.00123517	0.0222703	2.71371	5.25239	4.58331	5.43971	2.2195	1.79027	1.03124	1.36318
CDIF630erm_00549		DNA topoisomerase protein, type IA	CDS	-2.20461	8.28809e-07	0.000198251	3.20218	3.44323	4.38404	4.75975	0.678182	0.511505	0.933026	1.25832
CDIF630erm_00550		putative conjugative transposon protein	CDS	-0.354045	0.132212	0.347528	217.748	204.026	274.999	335.524	264.553	144.807	204.578	193.676
CDIF630erm_00551		putative DNA / RNA helicase	CDS	-1.36569	1.93374e-05	0.00223814	21.9811	26.6121	28.9944	32.9405	13.1937	9.9232	10.2142	9.54223
CDIF630erm_00552		putative nucleic acid-binding protein	CDS	-2.04983	0.000145952	0.00689049	1.51968	2.21768	4.88222	2.56875	0.801488	1.12531	0.29464	0.419438
CDIF630erm_00553		putative endonuclease relaxase	CDS	-1.86118	9.87394e-07	0.000205705	8.8467	9.97954	18.3333	12.7682	3.57587	3.22248	3.87942	2.9885
CDIF630erm_00554		putative conjugative transposon protein	CDS	-1.69607	7.81218e-05	0.0045951	3.41928	5.42747	3.18839	3.24872	0.801488	1.38106	1.66963	0.838877
CDIF630erm_00555		transcriptional regulator, HTH-type	CDS	0.775178	0.0201036	0.121026	53.6772	40.3851	22.4184	22.2122	86.0674	61.7898	29.9551	60.0846
CDIF630erm_00556		transcriptional regulator, AraC family	CDS	0.556986	0.0415661	0.178836	392.566	390.661	247.798	285.207	735.026	489.101	273.278	439.309
CDIF630erm_00557		putative membrane protein	CDS	0.0798545	0.690113	0.844767	6.18726	5.83599	4.78259	7.02629	7.15174	7.31453	4.81245	5.977
CDIF630erm_00558		ABC-type transport system, cobalt-specific permease	CDS	0.691593	0.0459404	0.19078	1.19403	1.86752	1.69383	2.79541	2.34281	3.01788	3.14283	3.61766
CDIF630erm_00559		ABC-type transport system, ATP-binding protein	CDS	0.226288	0.517266	0.727818	3.25645	1.40064	4.68295	3.09761	1.54132	3.78514	5.25441	3.72252
CDIF630erm_00560		ABC-type transport system, multidrug-family permease	CDS	-0.0926248	0.717903	0.857955	4.45049	5.07731	6.87497	3.85313	3.2676	4.5524	6.43297	4.61382
CDIF630erm_00561		ABC-type transport system, multidrug-family permease	CDS	-0.0411347	0.876572	0.93997	4.01629	4.43535	6.77533	8.46177	4.80893	5.52426	7.70974	4.82354
CDIF630erm_00562		putative drug / sodium antiporter, MATE family	CDS	0.277164	0.22659	0.467781	19.6473	19.4338	22.3187	23.0432	36.6835	23.6315	20.6248	21.3914
CDIF630erm_00565		putative recombinase	CDS	-0.375155	0.0728223	0.24743	115.93	109.483	80.7062	113.101	89.9516	69.0532	82.2045	82.1051
CDIF630erm_00566		hypothetical protein	CDS	0.288778	0.389396	0.623011	50.5836	43.5365	13.6503	41.7045	52.8365	32.5317	38.9907	58.6165
CDIF630erm_00567		hypothetical protein	CDS	0.316326	0.416139	0.64309	12.9173	9.57102	3.58694	19.6434	18.6192	9.6163	10.9999	17.931
CDIF630erm_00568	cwp27	putative cell wall binding protein cwp27	CDS	-1.09055	1.92304e-05	0.00223814	120.38	124.773	156.929	156.467	80.8269	56.5213	66.3431	58.5641
CDIF630erm_00569		transcriptional regulator, sigma-54-dependent	CDS	0.204397	0.376879	0.612916	49.1182	43.7699	28.4963	54.6993	60.8514	41.2273	42.4772	58.5117
CDIF630erm_00570	ord	2,4-diaminopentanoate dehydrogenase	CDS	-0.0518561	0.926234	0.962446	0.542742	0.350159	0.597823	0.151103	0.739835	0.255753	0.29464	0.314579
CDIF630erm_00572	ortB	2-amino-4-ketopentanoate thiolase, beta subunit	CDS	-0.539108	0.185334	0.4177	0.597017	2.45112	2.19202	2.56875	1.54132	1.32991	1.03124	1.4156
CDIF630erm_00574	oraE	D-ornithine aminomutase, beta subunit	CDS	0.307807	0.182883	0.414987	5.6988	6.41959	5.67932	6.79964	9.37124	6.29152	6.33476	8.49363
CDIF630erm_00575		putative reactivating factor for adenosylcobalamine-dependent D-ornithine aminomutase	CDS	0.470177	0.152225	0.373911	3.365	4.90223	3.98549	4.8353	4.56231	5.1662	5.64726	8.28391
CDIF630erm_00576	orr	ornithine racemase	CDS	0.240897	0.491649	0.707596	2.55089	3.96847	2.49093	2.79541	2.0962	3.37594	5.35262	3.14579
CDIF630erm_00577		na+ / h+ antiporter, NhaA family	CDS	0.137041	0.524128	0.732123	18.1276	19.6089	14.9456	17.6791	21.3936	22.7108	17.7766	15.5717
CDIF630erm_00578		putative transcriptional regulator	CDS	0.647748	0.1021	0.300768	1.73678	1.57572	1.29528	1.20882	2.46612	3.01788	2.35712	1.36318
CDIF630erm_00579		putative dioxygenase	CDS	0.109702	0.474157	0.691294	35.9838	41.6106	45.8331	46.842	44.3284	43.1711	49.745	46.4004
CDIF630erm_00580		putative hydrolase, NUDIX family	CDS	0.138392	0.524199	0.732123	127.924	159.848	204.854	243.125	233.973	189.768	215.725	170.24
CDIF630erm_00581		putative hydrolase	CDS	0.0875638	0.6912	0.845085	155.279	187.394	257.263	324.192	295.749	232.735	227.953	225.396
CDIF630erm_00582		transcriptional regulator, AraC family	CDS	-0.419734	0.204041	0.440878	24.532	21.3597	70.6428	48.2774	28.1137	27.877	40.4148	26.4771
CDIF630erm_00583		putative helicase, UvrD family	CDS	-0.653226	0.0548085	0.211632	88.5213	110.242	287.653	281.732	142.048	120.92	114.271	110.994
CDIF630erm_00584		ABC-type transport system, ATP-binding protein	CDS	-0.450359	0.132326	0.347573	4.50476	3.26815	5.8786	4.07978	4.1924	1.84142	4.51781	2.35934
CDIF630erm_00585		putative membrane protein	CDS	-0.873894	0.270597	0.515068	1.03121	1.28392	0.199274	0.226655	0.123306	0.92071	0.14732	0.367009
CDIF630erm_00586		uncharacterized protein, beta-lactamase / transpeptidase-like	CDS	0.572376	0.128794	0.340792	8.35823	4.61043	2.19202	4.38199	11.4058	8.28639	3.29015	6.5013
CDIF630erm_00587		ABC-type transport system, ATP-binding protein	CDS	-0.632154	0.0410016	0.177818	3.365	2.45112	5.38041	4.60864	3.76083	2.50638	1.76784	2.09719
CDIF630erm_00588		ABC-type transport system, permease	CDS	-0.384359	0.194951	0.429658	10.9091	12.1972	22.1195	21.3055	19.7289	13.0434	7.61153	10.486
CDIF630erm_00589		two-component sensor histidine kinase	CDS	0.325134	0.0807342	0.261439	82.1169	78.7275	95.851	77.2892	115.044	124.449	87.1643	91.6997
CDIF630erm_00590		two-component response regulator	CDS	0.276902	0.128172	0.339787	43.5279	40.7936	34.7734	38.909	49.384	58.5162	39.4817	44.1459
CDIF630erm_00591		transcriptional regulator, TetR family	CDS	0.639817	0.0511651	0.202747	22.958	23.8692	14.7463	13.0704	24.5378	36.5215	26.9595	28.5218
CDIF630erm_00592		putative beta-lactamase-like hydrolase	CDS	0.842687	0.158999	0.385153	5.75307	6.06943	0.0996372	0.98217	6.28859	5.93346	3.683	8.02176
CDIF630erm_00593		transcriptional regulator, RpiR family	CDS	0.92591	0.012918	0.0931194	60.1901	63.6707	25.6068	24.0254	72.8121	101.073	72.0394	84.3071
CDIF630erm_00594		transcriptional regulator, RpiR family	CDS	0.577949	0.0290654	0.147298	269.092	314.793	159.121	228.09	429.412	453.04	232.029	335.393
CDIF630erm_00595		putative hydrolase, HAD superfamily, subfamily IIB	CDS	-0.403674	0.487848	0.703254	0.434194	0.525239	0.896735	0.679964	0.246612	0.255753	0.392853	0.943737
CDIF630erm_00596		oligo-1,6-glucosidase	CDS	0.120914	0.762447	0.883326	2.82226	5.25239	1.89311	4.15533	2.03455	3.73399	5.9419	3.72252
CDIF630erm_00597		PTS system, sucrose-specific IIABC component	CDS	0.284341	0.228639	0.471199	12.5374	16.4575	16.7391	20.0967	16.7696	26.496	20.6248	16.2008
CDIF630erm_00598	blaR	regulatory protein BlaR	CDS	-0.445592	0.108443	0.311275	35.3868	30.9307	73.1337	54.1705	50.802	37.7491	29.022	24.4323
CDIF630erm_00599	blaI	penicillinase repressor	CDS	-0.442616	0.0405151	0.177602	9.11807	7.76187	11.4583	10.7283	8.5081	7.41683	7.4151	5.34784
CDIF630erm_00600		putative reductase	CDS	1.16381	0.00202057	0.0300822	17.3135	14.9401	4.18476	6.79964	21.2702	24.6034	28.6783	23.1215
CDIF630erm_00601		transcriptional regulator, MarR family	CDS	0.630571	0.0603261	0.22332	19.4845	13.7729	8.46917	5.28861	13.6253	19.4884	22.9819	17.0397
CDIF630erm_00602		putative iron-sulfur protein	CDS	0.342082	0.088084	0.275061	41.8454	30.2304	49.9183	33.2427	56.4124	52.5827	41.6915	45.9809
CDIF630erm_00603		uracil-DNA glycosylase-like protein	CDS	0.219935	0.483013	0.699591	33.65	34.2573	15.942	14.3548	31.5663	28.4397	25.8301	28.8364
CDIF630erm_00604		hypothetical protein	CDS	-0.17082	0.65958	0.826874	14.2199	9.1625	18.6322	8.61288	9.80281	11.9181	10.8035	12.321
CDIF630erm_00605		hypothetical protein	CDS	0.790409	0.00347011	0.0420633	157.612	145.083	99.9361	104.412	305.675	239.691	125.566	206.364
CDIF630erm_00606	spaF	ABC-type transport system, lantibiotic / multidrug-family ATP-binding protein	CDS	0.176698	0.573996	0.768582	2.55089	3.96847	6.57606	7.1774	3.1443	6.18921	7.80796	5.50513
CDIF630erm_00607	spaE	ABC-type transport system, lantibiotic / multidrug-family permease	CDS	-0.0373041	0.89982	0.949789	5.37315	5.77763	13.7499	11.5594	8.19983	6.49612	12.2276	8.33634
CDIF630erm_00608	spaG	ABC-type transport system, lantibiotic / multidrug-family permease	CDS	-0.158795	0.545575	0.747432	7.76122	8.22875	12.5543	17.8302	9.5562	10.7416	13.6025	7.49746
CDIF630erm_00609	spaR	two-component response regulator	CDS	-0.100135	0.725993	0.863109	23.2294	25.0364	39.9545	54.6993	42.7871	31.0995	34.7675	24.5372
CDIF630erm_00610	spaK	two-component sensor histidine kinase	CDS	0.191838	0.31153	0.560848	88.7384	81.5288	114.882	116.878	144.946	114.066	107.2	92.9056
CDIF630erm_00611		ABC-type transport system, permease	CDS	-0.264744	0.192496	0.426535	27.3542	27.4875	29.1937	31.505	28.7919	27.9793	17.4329	21.9681
CDIF630erm_00612		ABC-type transport system, ATP-binding protein	CDS	1.12194	0.201485	0.437078	0.0542742	0	0.498186	0	0.369917	0.204602	0.29464	0.10486
CDIF630erm_00613		two-component sensor histidine kinase	CDS	-0.121854	0.604097	0.787265	6.35009	5.48583	6.67569	5.96857	6.47355	4.5524	6.6294	4.82354
CDIF630erm_00614		two-component response regulator	CDS	-0.220096	0.410211	0.639373	3.25645	2.918	5.28077	4.15533	3.1443	3.68284	3.97764	2.4642
CDIF630erm_00615		omega-amidase NIT2	CDS	0.0204601	0.924132	0.961635	68.5484	73.5335	101.929	97.6126	120.408	84.2961	65.9011	75.8135
CDIF630erm_00617	sugE	quaternary ammonium compound-resistance protein	CDS	0.23508	0.439643	0.662089	1.73678	1.51736	1.09601	1.66213	2.46612	1.99487	1.71873	0.996166
CDIF630erm_00618	purC1	phosphoribosylaminoimidazole-succinocarboxamide synthetase	CDS	-0.150798	0.533544	0.738563	250.313	246.22	154.936	114.461	191.556	191.815	147.958	158.757
CDIF630erm_00619	xpdH2	ribitol-5-phosphate dehydrogenase	CDS	-0.939981	0.0831142	0.2665	0.651291	0.350159	0.597823	0.831067	0.554876	0.255753	0.196427	0.262149
CDIF630erm_00620		PTS system, ribitol-specific IIA component	CDS	0.658611	0.108825	0.311539	0.705565	0.875399	0.398549	0.377758	0.554876	0.869559	1.62052	0.786447
CDIF630erm_00621		PTS system, ribitol-specific IIB component	CDS	-0.315302	0.330194	0.579295	1.30258	1.34228	3.18839	3.09761	1.41802	1.63682	2.16069	1.78261
CDIF630erm_00622		PTS system, ribitol-specific IIC component	CDS	0.116868	0.66162	0.826874	4.07057	2.45112	6.27715	5.51526	4.56231	4.4501	5.2053	5.4527
CDIF630erm_00623		PTS system, ribitol-specific IID component	CDS	0.296937	0.240869	0.483085	3.85347	2.6262	3.78622	5.1375	4.93223	4.19434	4.61602	5.13812
CDIF630erm_00624		FIC domain-containing protein	CDS	0.925154	0.00770535	0.0675458	28.3854	18.2083	8.86771	10.8794	36.3136	31.611	21.3123	37.33
CDIF630erm_00625		hypothetical protein	CDS	0.842237	0.134494	0.350955	0.325645	0.17508	0.797098	0.151103	0.43157	0.767258	0.7366	0.471868
CDIF630erm_00626	cwpV	putative hemagglutinin / adhesin cwpV	CDS	-1.57515	9.76618e-05	0.00515901	89.1726	110.825	140.887	155.334	35.8203	33.7594	33.3434	63.5449
CDIF630erm_00627	dacF1	serine-type D-ala-D-ala carboxypeptidase	CDS	-0.733134	0.0360124	0.167633	57.585	53.5744	183.233	152.161	83.6013	64.8589	71.2046	48.7597
CDIF630erm_00628		transcription antiterminator	CDS	-0.459944	0.14844	0.36935	50.7464	61.6864	91.2677	57.5703	24.9078	41.5342	89.3741	33.9221
CDIF630erm_00629		putative membrane protein	CDS	0.545234	0.0365772	0.168775	8.57533	9.27922	12.1557	11.0305	18.0643	16.6751	15.9597	9.07036
CDIF630erm_00630		putative membrane protein	CDS	0.544419	0.0598278	0.222235	5.97017	4.90223	5.97823	7.3285	13.502	6.90532	7.12046	7.75961
CDIF630erm_00631		hypothetical protein	CDS	-1.93503	0.000628117	0.0143975	467.301	442.835	1959.67	1674.98	548.649	243.681	146.289	249.88
CDIF630erm_00632		two-component sensor histidine kinase	CDS	0.578595	0.00353046	0.0425076	81.0314	74.2338	120.561	90.3596	127.868	156.111	130.28	132.385
CDIF630erm_00633		two-component response regulator	CDS	0.523657	0.00741158	0.0658236	28.7111	29.5885	30.1901	42.3844	45.8081	46.3935	47.8299	48.0781
CDIF630erm_00634		hypothetical protein	CDS	0.191376	0.41331	0.64225	11.3976	9.10414	13.3514	9.44394	17.2012	10.3324	10.7052	11.1675
CDIF630erm_00635		putative signaling protein	CDS	0.551349	0.047603	0.194977	97.2052	86.5477	63.0704	57.3436	59.4334	105.063	165.686	115.713
CDIF630erm_00636		putative transcriptional regulator	CDS	0.211733	0.273141	0.518534	95.4684	82.5793	106.711	137.504	119.237	126.444	118.838	124.416
CDIF630erm_00637	yqjE	putative peptidase YqjE	CDS	-0.492738	0.0674296	0.238617	336.717	298.336	527.081	526.443	422.507	306.289	209.587	261.572
CDIF630erm_00640		putative beta-lactamase-like hydrolase	CDS	0.705496	0.0488601	0.198204	6.40436	6.71139	1.69383	2.3421	6.72016	7.05877	7.66064	7.02559
CDIF630erm_00641		putative amidohydrolase	CDS	-0.0995991	0.511874	0.723324	252.592	231.164	236.34	240.329	223.245	218.515	241.212	213.389
CDIF630erm_00642		putative membrane protein	CDS	-0.0749021	0.661529	0.826874	47.2729	44.5286	57.5903	50.7706	45.4998	53.4523	49.0575	41.9438
CDIF630erm_00643		putative membrane protein	CDS	-0.481969	0.0766171	0.254304	37.6663	31.5143	40.9509	22.8166	17.2012	23.785	33.7854	20.3428
CDIF630erm_00644		transcriptional regulator, DeoR family	CDS	1.14056	0.00618446	0.0594902	11.669	13.8313	3.68658	4.91085	16.523	22.8643	15.7632	20.7098
CDIF630erm_00645		putative transcriptional regulator	CDS	0.0495131	0.919636	0.960318	5.53597	3.73503	1.39492	2.3421	1.91124	3.32478	3.09372	5.34784
CDIF630erm_00646	cheY	chemotaxis protein CheY	CDS	0.070622	0.817328	0.911407	6.56718	5.31075	5.77896	3.62647	3.08264	4.04089	9.33026	5.87214
CDIF630erm_00647	cheC	chemotaxis protein CheY-P phosphatase CheC	CDS	-0.239528	0.555434	0.755814	9.93219	8.98743	8.5688	11.1816	2.28116	4.4501	16.4507	9.4898
CDIF630erm_00648	cheD	chemoreceptor glutamine deamidase CheD	CDS	-0.159479	0.695258	0.845506	14.3284	11.2635	9.86409	12.7682	2.89769	7.77488	21.5087	10.9578
CDIF630erm_00649	cheW1	purine-binding chemotaxis protein CheW	CDS	-0.303833	0.423802	0.647944	22.1439	16.4575	13.3514	13.5237	4.80893	9.05364	26.0265	13.1599
CDIF630erm_00650		putative CheY-like chemosensory protein	CDS	-0.303382	0.164936	0.392094	54.9255	56.7258	61.1773	64.4455	35.882	39.8463	68.602	47.8684
CDIF630erm_00651		putative methyl-accepting chemotaxis receptor, MCP family	CDS	-0.50466	0.160774	0.387153	58.182	61.8615	65.2624	43.8954	19.0507	33.7082	75.2314	33.4502
CDIF630erm_00652	cheA	chemotaxis protein CheA	CDS	-0.844426	0.0254695	0.138671	42.9852	42.7778	54.3023	50.9217	10.7276	19.3349	47.6334	28.5218
CDIF630erm_00653	cheW2	chemotaxis protein CheW	CDS	-0.433786	0.36546	0.606669	4.99323	5.54419	5.97823	4.15533	1.1714	2.86443	7.07136	4.08953
CDIF630erm_00654	cheR	methyl-accepting chemotaxis proteins methyltransferase, MCP family	CDS	-0.592782	0.0748275	0.251267	12.7002	8.28711	7.27352	7.93291	2.46612	7.77488	8.20081	5.55756
CDIF630erm_00655	cheB	putative protein-glutamate methylesterase	CDS	-0.39022	0.156617	0.381236	10.5835	6.82811	10.2626	16.6969	9.18628	8.08178	8.05349	8.49363
CDIF630erm_00656		hypothetical protein	CDS	0.0315958	0.922024	0.961413	2.93081	2.56784	2.39129	1.43548	2.40446	1.43221	3.48657	2.25448
CDIF630erm_00657	arcB	Delta(1)-pyrroline-2-carboxylate reductase	CDS	-0.0638278	0.764487	0.883976	126.893	114.619	104.221	96.3282	84.2178	89.8715	134.307	114.559
CDIF630erm_00658		putative lipoprotein	CDS	0.440925	0.102371	0.301072	1707.74	1494.31	747.777	677.924	1807.42	1580.3	1358.39	1536.3
CDIF630erm_00659		putative membrane protein	CDS	-0.203563	0.382362	0.617145	47.9242	48.964	79.4109	87.1865	63.6258	45.524	72.4814	47.0295
CDIF630erm_00660		transcriptional regulator, beta-lactam repressor	CDS	-0.21541	0.386489	0.620736	21.764	15.2903	11.6576	15.6392	17.2628	15.2429	10.9999	12.0589
CDIF630erm_00661		putative penicillin-binding peptidase BlaR1-like, M56 family	CDS	0.0580537	0.803744	0.905029	708.225	750.742	599.617	932.382	1072.14	875.237	497.843	668.637
CDIF630erm_00662		hypothetical protein	CDS	-0.565003	0.00595816	0.057778	76.0382	69.7984	70.045	77.5159	64.3656	43.7849	49.9415	40.2661
CDIF630erm_00663		putative membrane protein	CDS	1.38865	0.0032837	0.0410519	4.88468	4.31863	4.78259	4.60864	21.8868	12.2761	3.683	10.9578
CDIF630erm_00664	sleC	spore cortex-lytic enzyme pre-pro-form	CDS	0.475826	0.270423	0.515009	1.30258	2.3344	1.09601	1.28438	3.45256	1.53452	1.03124	2.51663
CDIF630erm_00665	prsW	protease PrsW	CDS	0.600123	0.26949	0.513779	0.868388	0.875399	0.298912	0.0755515	0.924793	1.07416	0.491066	0.943737
CDIF630erm_00666		putative RNA methyltransferase	CDS	0.829966	0.00656949	0.0619166	11.5604	10.5631	8.76808	12.0882	12.5155	14.9871	31.772	17.197
CDIF630erm_00667	spsB1	signal peptidase IB	CDS	0.454211	0.0703777	0.243037	34.5184	34.0822	55.0994	41.1	39.8278	55.7541	82.892	47.0295
CDIF630erm_00668	spsB2	signal peptidase IB	CDS	0.388633	0.169911	0.39924	17.3678	14.0647	20.5253	12.0882	11.2208	20.716	31.7229	20.0282
CDIF630erm_00669		putative sugar isomerase / endonuclease	CDS	0.644763	0.00918917	0.0757948	31.4791	24.803	34.1756	29.994	33.3542	45.1659	65.2627	44.408
CDIF630erm_00670	thrS/udk	fusion protein threonine-tRNA ligase / uridine kinase	CDS	0.257944	0.293565	0.543383	37.9377	34.2573	57.5903	55.6815	41.4307	46.2912	89.6196	44.1983
CDIF630erm_00671	glsA	glutaminase	CDS	-0.390602	0.14154	0.3597	186.703	198.365	83.496	94.8172	120.531	96.9814	100.57	111.885
CDIF630erm_00672		transcriptional regulator, ArsR family	CDS	-0.00553835	0.984398	0.991305	1911.43	1822.17	961.599	742.218	1837.44	1131.5	977.615	1470.29
CDIF630erm_00673	nfo	endonuclease IV	CDS	0.0875618	0.77857	0.889653	2001.47	2016.8	604.499	1325.85	1760	1443.37	1199.23	1918.56
CDIF630erm_00674		putative aldo / keto reductase	CDS	0.176083	0.573461	0.768582	1832.84	1492.44	481.248	780.75	1380.78	1234.01	1071.8	1496.56
CDIF630erm_00675		putative RusA-like endodeoxyribonuclease	CDS	-0.360051	0.34105	0.587747	36.6894	37.0002	23.2155	12.9193	12.2689	22.0459	31.7229	19.6087
CDIF630erm_00676	queG	epoxyqueuosine reductase	CDS	-0.176042	0.499218	0.714478	70.1223	72.8332	52.4092	65.3521	48.4592	59.4881	51.1691	71.724
CDIF630erm_00677		putative ATP-dependent protease	CDS	-0.222334	0.255807	0.500183	375.415	349.459	346.339	452.025	326.082	344.652	241.212	393.748
CDIF630erm_00678	nth	endonuclease III	CDS	0.13684	0.560492	0.758599	138.996	179.69	146.865	139.468	97.165	160.868	260.658	146.489
CDIF630erm_00679	trmL	putative tRNA (cytidine(34)-2'-o)-methyltransferase	CDS	0.483764	0.03708	0.169433	106.92	122.264	107.708	94.8172	108.817	149.871	211.208	133.801
CDIF630erm_00680		uncharacterized protein, DegV family	CDS	0.481077	0.0576417	0.218163	64.912	53.1659	46.0324	76.6093	58.077	71.6107	125.713	80.637
CDIF630erm_00681		basic membrane lipoprotein	CDS	0.017581	0.945633	0.973023	10.8006	12.489	13.6503	12.0882	7.15174	10.7928	20.9194	10.6433
CDIF630erm_00682		basic membrane lipoprotein	CDS	0.55569	0.186577	0.418118	118.806	115.728	21.9202	26.0653	101.172	114.066	82.5974	118.177
CDIF630erm_00683		uncharacterized protein	CDS	-0.242088	0.470872	0.689025	5.59025	6.18615	3.78622	2.3421	2.71273	3.63169	6.13833	2.72635
CDIF630erm_00684		putative sporulation protein	CDS	-0.107042	0.837762	0.919513	6.73001	5.25239	1.09601	1.88879	0.739835	3.78514	5.2053	4.4041
CDIF630erm_00685		putative membrane protein	CDS	0.736976	0.0182683	0.113796	47.2729	33.6737	22.3187	46.4642	72.3805	59.7438	41.2005	76.5475
CDIF630erm_00687	thrS	threonine--tRNA ligase	CDS	-1.27459	0.000442056	0.0113293	13235.1	11920.9	14850.7	24583.7	10587	5722.21	3268.93	7119.97
CDIF630erm_00688		putative transposition, inversion, or recombination protein	CDS	0.356482	0.160391	0.38675	117.612	85.7891	77.0196	70.0363	136.315	113.35	66.6868	132.543
CDIF630erm_00689		two-component sensor histidine kinase	CDS	-0.226066	0.406046	0.635366	11.1805	13.3644	10.8605	11.0305	10.1727	9.8209	11.3436	8.38877
CDIF630erm_00690		HD domain protein	CDS	-0.544479	0.0716876	0.245434	38.1548	31.0475	78.7134	80.7646	54.4395	36.368	31.2809	34.5512
CDIF630erm_00691		transporter, major facilitator superfamily (MFS)	CDS	-1.48407	0.00138892	0.0236183	3.5821	3.38487	15.1449	10.8794	3.76083	3.06903	2.2098	2.62149
CDIF630erm_00692		transcriptional regulator, TetR family	CDS	-1.18821	0.0430154	0.181576	0.705565	0.758679	3.68658	2.03989	0.616529	0.358054	1.62052	0.367009
CDIF630erm_00693	gapN	glyceraldehyde-3-phosphate dehydrogenase (NADP+)	CDS	0.174333	0.376936	0.612916	4585.96	4569.93	3947.53	4646.34	6220.59	4684.21	4160.17	4964.68
CDIF630erm_00694		transcriptional regulator, TetR family	CDS	0.268785	0.306783	0.557052	7.92404	8.63727	11.9565	9.36839	12.8855	12.4807	11.1472	9.01793
CDIF630erm_00695		putative PEP-utilizing enzyme	CDS	0.0772217	0.765514	0.884309	48.087	42.8945	76.9199	76.6848	78.2992	63.6824	66.4413	49.4413
CDIF630erm_00696		putative diguanylate kinase signaling protein	CDS	-0.546147	0.0333057	0.160394	70.2309	67.8142	105.416	86.2043	75.5248	64.9612	41.5933	43.6216
CDIF630erm_00697		putative diguanylate kinase signaling protein	CDS	-0.353195	0.135681	0.352951	41.0313	40.6769	30.489	41.6289	34.9572	36.6238	27.0087	21.9157
CDIF630erm_00698		transcriptional regulator, GntR family	CDS	0.0424759	0.870338	0.936364	25.129	22.702	54.9001	45.1043	50.3704	39.4371	34.9148	27.2635
CDIF630erm_00699		hypothetical protein	CDS	0.263855	0.354251	0.597849	20.0815	15.0569	23.5144	31.1272	41.3074	23.2223	17.5311	25.6906
CDIF630erm_00700		uncharacterized protein	CDS	-0.986744	0.000581495	0.0136366	37.5035	39.2762	48.623	47.8997	29.3468	24.7057	12.4731	20.9195
CDIF630erm_00701		uncharacterized protein	CDS	-0.720296	0.0153585	0.103389	58.779	60.1691	33.3785	53.4149	45.3765	30.8438	15.4686	33.3454
CDIF630erm_00702		uncharacterized protein with P-loop containing nucleoside triphosphate hydrolase domain	CDS	-0.889317	0.0363409	0.16803	13.4057	6.30287	11.1594	17.6035	3.63752	7.16107	4.71424	10.5908
CDIF630erm_00703		GTP binding domain protein	CDS	-0.457077	0.109567	0.312712	55.0341	51.2984	65.7606	77.7425	41.4924	39.6928	45.4728	55.261
CDIF630erm_00704		putative ATPase, P-type, heavy metal translocating	CDS	-0.323242	0.257998	0.50337	875.064	771.401	1607.95	1511.48	905.866	792.168	1365.26	745.762
CDIF630erm_00705		hypothetical protein	CDS	-0.0242076	0.944209	0.972394	91.1807	63.9625	113.985	67.6942	60.7897	65.6773	146.731	57.8301
CDIF630erm_00706		putative lipoprotein	CDS	0.128404	0.745278	0.872165	5.10178	3.96847	0.597823	2.19099	3.69917	2.65983	3.48657	3.46037
CDIF630erm_00707		hypothetical protein	CDS	-0.301597	0.171971	0.402499	8.6296	11.5553	8.46917	7.85736	8.44645	8.79789	6.97314	5.4527
CDIF630erm_00708		uncharacterized protein, YbdN-like	CDS	0.254474	0.166452	0.394364	144.858	144.849	187.318	199.229	173.183	189.206	257.122	187.07
CDIF630erm_00709		uncharacterized protein, YbdM-like	CDS	0.194041	0.313401	0.56225	138.074	139.48	218.604	214.793	237.055	189.206	195.15	191.736
CDIF630erm_00710		putative spore coat protein, CotJA-like	CDS	-0.748692	0.116397	0.320839	0.705565	0.700319	0.996372	0.679964	0.246612	0.255753	0.392853	0.891307
CDIF630erm_00711	cotF	spore coat peptide assembly protein CotF	CDS	0.00226223	0.99711	0.997388	0.705565	2.15932	1.39492	0.98217	1.0481	2.76213	0.540173	0.891307
CDIF630erm_00712	cotCB	spore-coat protein, manganese catalase	CDS	0.174956	0.567613	0.764775	4.39621	5.95271	4.18476	6.79964	7.89157	5.62656	4.81245	5.81971
CDIF630erm_00713		hypothetical protein	CDS	0.30686	0.633628	0.809636	0.597017	0.933758	0.0996372	0.0755515	0.123306	0.767258	0.58928	0.786447
CDIF630erm_00714	ogt1	methylated-DNA--protein-cysteine methyltransferase	CDS	-0.00525858	0.978971	0.989172	77.178	90.3995	84.1935	99.4258	104.687	98.3113	65.41	81.5284
CDIF630erm_00715		hypothetical protein	CDS	0.442084	0.148674	0.369419	357.559	374.671	309.174	429.057	854.509	482.963	214.743	445.653
CDIF630erm_00716		hypothetical protein	CDS	0.387626	0.0920613	0.28103	17.5849	14.59	15.5434	10.8794	20.8387	18.2096	21.4105	16.2532
CDIF630erm_00717		uncharacterized protein, GrpB-like	CDS	-0.0505598	0.817909	0.911407	13.8942	12.6057	14.6467	16.9991	12.4539	11.6623	17.973	13.9988
CDIF630erm_00718		chloride ion channel protein	CDS	-0.316046	0.153431	0.376031	23.7178	20.3092	29.2933	21.5322	19.9139	18.0561	22.9328	15.2046
CDIF630erm_00719		chloride ion channel protein	CDS	-0.0599209	0.767615	0.885311	32.9445	31.9229	46.5306	45.3309	34.8339	36.5215	46.5531	32.2968
CDIF630erm_00720		uncharacterized protein, YcgI-like	CDS	0.274453	0.353269	0.597327	12.5916	19.5506	9.86409	7.40405	12.2073	12.6853	22.2453	12.7929
CDIF630erm_00721		uncharacterized protein, GrpB / dephospho-CoA kinase family	CDS	0.680404	0.0569582	0.216489	44.0164	44.9371	26.8024	58.0236	117.572	51.5086	39.0889	70.623
CDIF630erm_00722		two-component sensor histidine kinase	CDS	-0.898922	0.00445335	0.0488643	43.0395	52.3488	108.306	68.6764	48.8907	44.6033	28.4819	23.9604
CDIF630erm_00723		two-component response regulator	CDS	-0.0445108	0.857516	0.931151	126.025	150.102	82.0014	67.2409	104.563	123.375	108.624	76.0757
CDIF630erm_00724		ABC-type transport system, permease	CDS	-0.578847	0.0604359	0.22332	5.53597	7.41171	13.5507	5.36416	4.99388	6.39382	5.8928	3.87981
CDIF630erm_00725		ABC-type transport system, ATP-binding protein	CDS	-0.922187	0.0261719	0.140156	1.24831	1.7508	2.78984	2.3421	0.86314	1.17646	1.4732	0.681588
CDIF630erm_00726		hypothetical protein	CDS	0.929408	0.0507605	0.202141	0.597017	0.583599	1.39492	0.755515	0.86314	1.99487	2.30801	0.891307
CDIF630erm_00727		transcriptional regulator, TetR family	CDS	0.228587	0.423113	0.647557	39.6202	41.4355	52.7081	42.46	40.321	44.8079	93.1062	28.1024
CDIF630erm_00728		transcriptional regulator, MerR family	CDS	0.658071	0.00381494	0.0442978	7.76122	8.98743	5.57969	6.34633	8.75471	13.248	12.7186	10.6957
CDIF630erm_00729		putative membrane protein	CDS	1.15764	0.000104842	0.00529822	2.93081	3.26815	1.89311	1.43548	4.99388	5.78001	5.64726	5.13812
CDIF630erm_00730		transcriptional regulator, LytR family	CDS	0.0812259	0.889849	0.946682	0.488468	0.583599	0	0.302206	0.246612	0.358054	0.392853	0.576728
[truncated: 2,996 more rows]

## Sheet: Table S4
Table S4: RNA-seq pair-wise comparisons of C. difficile 630Δerm at 60 and 0 minutes in response to ambient air. Related to Figure 3.
[truncated: 3,589 more rows]
[truncated: 1 more columns]

[truncated: 4 more sheets: Table S5, Table S6, Table S7, Table S8]
